# Supplementary material for: The predictive value of PRDM2 in solid tumor: a systematic review and meta-analysis
Source: PeerJ. 2020 Apr 29;8:e8826. doi: 10.7717/peerj.8826 (PMC7195840; doi:10.7717/peerj.8826)
Supplement: Table S1 [file peerj-08-8826-s003.xlsx]

## Sheet: Title only
Author	Title	Journal	Year	Exclude?	Reason
	Experts map the road ahead for community pharmacy	Conference Proceedings		Y	Not related
	Workshop to explore quality ratings in Rx	Conference Proceedings		Y	Not related
	LECTURE XIX.: CONSIDERATIONS ON SOME GENERAL FACTS RELATIVE TO THE ACTION OF OUR ORGANS	The Lancet	1836	Y	Not related
	Report of meeting	Spectrochimica Acta	1961	Y	Not related
		Generic	1981
		American Journal of Public Health	1981
	Interpretation of diagnostic data: 6. How to do it with more complex maths	Canadian Medical Association Journal	1983	Y	Not related
	American College of Physicians Ethics Manual. Part II: Research, other ethical issues. Recommended reading. Ad Hoc Committee on Medical Ethics, American College Of Physicians	Annals Of Internal Medicine	1984	Y	Not related
	Activation antigens and signal transduction in lymphocyte activation	Immunological Reviews	1987	Y	Not related
	American Diabetes Association, Inc., 48th annual meeting. June 11-14, 1988, New Orleans, Louisiana. Abstracts	Diabetes	1988	Y	Not related
	Book Corner	Generic	1989	Y	Not related
	Elevated Serum Uric Acid in Eating Disorders: A Possible Index of Strenuous Physical Activity and Starvation	International Journal of Eating Disorders	1989	Y	Not related
	Analyses bibliographiques	Revue Française d'Allergologie et d'Immunologie Clinique	1990	Y	Not in english
	Subject index	Journal of Organometallic Chemistry	1990	Y	Not related
	Cover	Forbes	1991	Y	Not related
	14th International Diabetes Federation Congress. June 23-28, 1991, Washington, D.C	Diabetes	1991	Y	Not related
	Thirty-Fifth Annual Meeting February 24–28, 1991 Moscone Center San Francisco, California: Thursday Symposia and Posters, Part I	Biophysical Journal	1991	Y	Not related
	Author index	Veterinary Microbiology	1991	Y	Not related
	Annotated Listing of New Books	Journal of Economic Literature	1992	Y	Not related
	14 - Reaction Mechanisms for Donor–Acceptor Compounds	Book Section	1993	Y	Not related
	POLICY	H&HN: Hospitals & Health Networks	1995	Y	Not related
	Riz transgénique pour saké	Biofutur	1995	Y	Not in english
	Pollution de l'air et santé des plantes	Biofutur	1995	Y	Not in english
	Halte au désherbage manuel!	Biofutur	1995	Y	Not in english
	Instantanés	Biofutur	1995	Y	Not in english
	Intégrase du virus VIH: deux nouveaux indices	Biofutur	1995	Y	Not in english
	bioactualité	Biofutur	1995	Y	Not in english
	Communications orales	Revue Française d'Allergologie et d'Immunologie Clinique	1995	Y	Not in english
	Great Expectations: A Mid-Year Research Overview	Black Book - Great Expectations: A Mid-Year Research Overview	1996	Y	Not related
	EUROPACE '97 ABSTRACTS	Pacing & Clinical Electrophysiology	1997	Y	Not related
	Dietary Trends in the United States: [Letter]	The New England Journal of Medicine	1997	Y	Not related
	Correction and Revision of Conclusions -- Dietary Trends in the United States: [Letter]	The New England Journal of Medicine	1997	Y	Not related
	Le tour d'Europe des repas	Journal de Pédiatrie et de Puériculture	1997	Y	Not in english
	Index 1996	Biofutur	1997	Y	Not related
	Author index	Clinica Chimica Acta	1997	Y	Not related
	Master index, Volumes A601–A620	Nuclear Physics A	1997	Y	Not related
	Améliorer les perspectives à moyen terme par la réforme structurelle	Report	1998	Y	Not in english
	World Congresses of Gastroenterology. Vienna, Austria, September 6-11, 1998	Digestion	1998	Y	Not related
	A MECHANISTIC BASIS FOR THE BENEFICIAL EFFECTS OF CALORIC RESTRICTION ON LONGEVITY AND DISEASE: CONSEQUENCES FOR THE INTERPRETATION OF RODENT TOXICITY STUDIES	International Journal of Toxicology (Taylor & Francis)	1998	Y	Not related
	NATIONAL TOXICOLOGY PROGRAM EXPERIENCE WITH DIETARY RESTRICTION: DOES THE MANNER IN WHICH REDUCED BODY WEIGHT IS ACHIEVED AFFECT TUMOR INCIDENCE?	International Journal of Toxicology (Taylor & Francis)	1998	Y	Not related
	Prevalence and prognostic significance of neuroendocrine differentiation in colorectal carcinomas	Endocrine Pathology	1998	Y	Not related
	SILICONE BREAST IMPLANTS, BREAST CANCER AND SPECIFIC CONNECTIVE TISSUE DISEASES: A SYSTEMATIC REVIEW OF THE DATA IN THE EPIDEMIOLOGICAL LITERATURE	International Journal of Toxicology (Taylor & Francis)	1998	Y	Not related
	NEW PERSPECTIVES ON RETINOBLASTOMA FAMILY FUNCTIONS IN DIFFERENTIATION	Pediatric Pathology & Molecular Medicine	1998	Y	Not related
	Bio Futur Index 1997	Biofutur	1998
	Actualités	Revue Française des Laboratoires	1998	Y	Not in english
	Chapter 4 - Vegetable Fats and Oils	Book Section	1998	Y	Not related
	American Public Health Association Governing Council, Boards, Committees, Section Councils, and Affiliates, 1999	American Journal of Public Health	1999	Y	Not related
	Forecasts: Fiction	Publishers Weekly	1999	Y	Not related
	The Potential of Tyrphostins for the Therapy of Breast Cancer	Breast Disease	1999	Y	Not related
	Well-Differentiated Intramedullary Osteosarcoma: A Report of Five Cases	International Journal of Surgical Pathology	1999	Y	Not related
	Nutrition for Women in their Childbearing Years: A Review of the Literature and a Summary of Expert Recommendations	Nutrition in Clinical Care	1999	Y	Not related
	Liste de sommaires janvier à décembre 1998	Biofutur	1999	Y	Not in english
	Index auteurs	Biofutur	1999	Y	Not in english
	The Use of Laparoscopic Ultrasonography in Staging Abdominal Malignancy	Seminars in Laparoscopic Surgery	2000	Y	Not related
	10th Meeting of the European Neurological Society. Jerusalem, Israel, 18-22 June 2000. Abstracts	Journal Of Neurology	2000	Y	Not related
	The Diagnosis and Treatment of Ductal Carcinoma In Situ of the Breast	Breast Journal	2000	Y	Not related
	en bref	Biofutur	2000	Y	Not in english
	Posters affichés	Médecine et Maladies Infectieuses	2000	Y	Not in english
	Women's Health LiteratureWatch	Journal of Women's Health & Gender-Based Medicine	2001	Y	Not related
	Eine Übersicht über die ökonomische Evaluation der Positronen-Emissions-Tomographie	Bundesgesundheitsblatt - Gesundheitsforschung - Gesundheitsschutz	2001	Y	Not in english
	Iron deficiency anemia: reexamining the nature and magnitude of the public health problem. Proceedings of a conference. May 21-24, 2000. Belmont, Maryland, USA	The Journal Of Nutrition	2001	Y	Not related
	Reproductive and Developmental Risks from Ethylene Oxide: A Probabilistic Characterization of Possible Regulatory Thresholds	Risk Analysis: An International Journal	2001	Y	Not related
	Analyst Roundtable	Black Book - Strategic Decisions Conference (2002)	2002	Y	Not related
	Cancer Research uses 'real' DRTV	Precision Marketing	2002	Y	Not related
	Strategic Decisions Conference	Black Book - Strategic Decisions Conference (2002)	2002	Y	Not related
	Jurys Doyle seeks to build summer revenue	Precision Marketing	2002	Y	Not related
	News	Precision Marketing	2002	Y	Not related
	Proceedings of the International Research Conference on Food, Nutrition, & Cancer. July 11-12, 2002. Washington, D.C., USA	The Journal Of Nutrition	2002	Y	Not related
	Abstracts of the XXIX International Congress of Ophthalmology. 21-25 April 2002, Sidney, Australia	Clinical & Experimental Ophthalmology	2002	Y	Not related
	Long range healthcare capacity planning in the Netherlands : The case of radiotherapy	European Journal of Health Economics	2002	Y	Not related
	Abstracts of the 7th Meeting of the Italian Peripheral Nerve Study Group. Ascoli Piceno, Italy. April 12-13, 2002	Journal Of The Peripheral Nervous System: JPNS	2002	Y	Not related
	Keyword Index for Volume 21	Oncogene	2002	Y	Not related
	Índice de comunicaciones pósters	Revista de Calidad Asistencial	2002	Y	Not in english
	Resúmenes	Revista Española de Medicina Nuclear	2002	Y	Not in english
	Hot Papers in the Literature	Journal of Women's Health (15409996)	2003	Y	Not related
	INTERNAL MEDICINE PSYCHIATRY	Generic	2003	Y	Not related
	New Benedictine cancer center to employ sale/leaseback financing	Hudson Valley Business Journal	2003	Y	Not related
	Posters 9-1--19-18	European Biophysics Journal	2003	Y	Not related
	Pitch-in effort cleans hospital grounds	Hudson Valley Business Journal	2003	Y	Not related
	Tobacco, alcohol, and other drug use among high school students in Bureau of Indian Affairs-funded schools--United States, 2001	MMWR. Morbidity And Mortality Weekly Report	2003	Y	Not related
	Conférence internationale sur les bénéfices santé de l’alimentation méditerranéenne: Crète — 05–08 juin 2003	Journal de Pédiatrie et de Puériculture	2003	Y	Not in english
	Revue de presse scientifique	Revue Française des Laboratoires	2003	Y	Not in english
	ANATOMY, PHYSIOLOGY	Generic	2004	Y	Not related
	SURGERY	SciTech Book News	2004	Y	Not related
	CEC Reports on U.S. and Canadian Pollutant Releases	Hazardous Waste Consultant	2004	Y	Not related
	Prevalence of no leisure-time physical activity--35 States and the District of Columbia, 1988-2002	MMWR. Morbidity And Mortality Weekly Report	2004	Y	Not related
	Awareness of family health history as a risk factor for disease--United States, 2004	MMWR. Morbidity And Mortality Weekly Report	2004	Y	Not related
	FUNCTIONAL OXIDE NANOBELTS: Materials, Properties and Potential Applications in Nanosystems and Biotechnology	Annual Review of Physical Chemistry	2004	Y	Not related
	Nonfatal motor-vehicle animal crash-related injuries--United States, 2001-2002	MMWR. Morbidity And Mortality Weekly Report	2004	Y	Not related
	Preventive-care practices among adults with diabetes--Puerto Rico, 2000-2002	MMWR. Morbidity And Mortality Weekly Report	2004	Y	Not related
	Trends in intake of energy and macronutrients--United States, 1971-2000	MMWR. Morbidity And Mortality Weekly Report	2004	Y	Not related
	Des nouvelles de la littérature	Archives de Pédiatrie	2004	Y	Not in english
	ACC/AHA 2004 guideline update for coronary artery bypass graft surgery: A report of the American College of Cardiology/American Heart Association Task Force on Practice Guidelines (Committee to update the 1999 Guidelines for Coronary Artery Bypass Graft Surgery)	Journal of the American College of Cardiology	2004	Y	Not related
	Tables of contents	Polymer Contents	2004	Y	Not related
	SURGERY	SciTech Book News	2005	Y	Not related
	Annotated Listing of New Books	Journal of Economic Literature	2005	Y	Not related
	Abstracts, 2nd Trends in Medical Mycology, 23-26 October 2005, Berlin, Germany	Mycoses	2005	Y	Not related
	Abstracts of the 8th Congress of the European Association of Clinical Anatomy (EACA), Palermo, Italy, June 30-July 3, 2005	Surgical And Radiologic Anatomy: SRA	2005	Y	Not related
	Preemptive state smoke-free indoor air laws--United States, 1999-2004	MMWR. Morbidity And Mortality Weekly Report	2005	Y	Not related
	Congenital pulmonary tuberculosis associated with maternal cerebral tuberculosis--Florida, 2002	MMWR. Morbidity And Mortality Weekly Report	2005	Y	Not related
	Reports and abstracts from the 3rd Annual Syndromic Surveillance Conference, November 3-4, 2004, Boston, Massachusetts, USA	MMWR Supplements	2005	Y	Not related
	Author index of volume 165	Journal of Neuroimmunology	2005	Y	Not related
	Mutation Vaquez : la coupable est retrouvée	Revue Francophone des Laboratoires	2005	Y	Not in english
	Résumés de mémoires de DEA	Revue d'Épidémiologie et de Santé Publique	2005	Y	Not in english
	Posters 2005	Archives de Pédiatrie	2005	Y	Not related
	INTERNAL MEDICINE, PSYCHIATRY	SciTech Book News	2006	Y	Not related
	Des biothérapies antirhumatismales révolutionnaires	Technologies Internationales	2006	Y	Not in english
	ENGINEERING (GENERAL, CIVIL)	SciTech Book News	2006	Y	Not related
	The Beat	Environmental Health Perspectives	2006	Y	Not related
	Annotated Listing of New Books	Journal of Economic Literature	2006	Y	Not related
	New products	Produits nouveaux.	2006	Y	Not related
	CEC Report Summarizes North American Pollutant Releases	Air Pollution Consultant	2006	Y	Not related
	Home Health Care Providers	Book Section	2006	Y
	Quick Guide To The Recommended Medicare Demo Design	National Intelligence Report	2006	Y	Not related
	LES MARQUES	Cosmetique Hebdo	2006	Y	Not in english
	Abstracts of the 16th European Congress of Clinical Microbiology and Infectious Diseases. Nice, France. April 1-4, 2006	Clinical Microbiology And Infection: The Official Publication Of The European Society Of Clinical Microbiology And Infectious Diseases	2006	Y	Not related
	Pseudomonas aeruginosa infections associated with transrectal ultrasound-guided prostate biopsies--Georgia, 2005	MMWR. Morbidity And Mortality Weekly Report	2006	Y	Not related
	Abstracts of the 6th European Conference on Health Economics without Frontiers, July 6-9, 2006, Budapest, Hungary	The European Journal Of Health Economics: HEPAC: Health Economics In Prevention And Care	2006	Y	Not related
	Evaluation of a fruit and vegetable distribution program--Mississippi, 2004-05 school year	MMWR. Morbidity And Mortality Weekly Report	2006	Y	Not related
	State Medicaid coverage for tobacco-dependence treatments--United States, 2005	MMWR. Morbidity And Mortality Weekly Report	2006	Y	Not related
	Contributors	Book Section	2006	Y	Not related
	L'enfance : une période critique du développement des habitudes	Journal de Pédiatrie et de Puériculture	2006	Y	Not in english
	Subject Index	Nuclear Instruments and Methods in Physics Research Section A: Accelerators, Spectrometers, Detectors and Associated Equipment	2006	Y	Not related
	Author Index	Nuclear Instruments and Methods in Physics Research Section A: Accelerators, Spectrometers, Detectors and Associated Equipment	2006	Y	Not related
	Vie de la société	Cahiers de Nutrition et de Diététique	2006	Y	Not in english
	Table of contents: February 2006	American Journal of Obstetrics and Gynecology	2006	Y	Not related
	Book of Lists 2007-2008	njbiz	2007	Y	Not related
	CEC Report Summarizes North American Pollutant Releases	Hazardous Waste Consultant	2007	Y	Not related
	MATH, COMPUTERS	SciTech Book News	2007	Y	Not related
	REFERENCE DESK	Medical Benefits	2007	Y	Not related
	El Caballo s'emballe: C'est le peuple cubain qui paie pour les extravagances répétées de Fidel Castro. (" El Caballo " s'emballe: C'est le peuple cubain qui paie pour les extravagances répétées de Fidel Castro.)	Le Monde	2007	Y	Not in english
	Abstracts of the 1st MC-GARD (Marie Curie-Genome Architecture in Relation to Disease) Meeting, 3-5 May 2007, Amsterdam, The Netherlands	Cellular Oncology: The Official Journal Of The International Society For Cellular Oncology	2007	Y	Not related
	Abstracts of the 17th meeting of the European Neurological Society, 16-20 June 2007, Rhodes, Greece	Journal Of Neurology	2007	Y	Not related
	Abstracts of the 41st Annual Meeting of the European Society for Clinical Investigation. Uppsala, Sweden. April 17-20, 2007	European Journal Of Clinical Investigation	2007	Y	Not related
	Abstract Book â Volume 8, Supplement 1, November 2007	Journal of Orthopaedics & Traumatology	2007	Y	Not in english
	Role of p53 and CDKN2A Inactivation in Human Squamous Cell Carcinomas	Journal of Biomedicine & Biotechnology	2007	Y	Not related
	Abstracts of the 23rd Congress of the European Committee for Treatment and Research in Multiple Sclerosis and the 12th Annual Conference of Rehabilitation in Multiple Sclerosis. October 11-14, 2007. Prague, Czech Republic	Multiple Sclerosis (Houndmills, Basingstoke, England)	2007	Y	Not related
	Abstracts of the 34th European Symposium on Calcified Tissues, 5-9 May 2007, Copenhagen, Denmark	Calcified Tissue International	2007	Y	Not related
	American Brachytherapy Society 2007 Annual Meeting Program	Brachytherapy	2007	Y	Not related
	Les apports nutritionnels conseillés en macro- et micronutriments pour la population	Journal de Pédiatrie et de Puériculture	2007	Y	Not in english
	Stratégies de prise en charge en cas de dénutrition protéino-énergetique de la personne âgée	Nutrition Clinique et Métabolisme	2007	Y	Not in english
	Geochemistry Articles – August 2007	Organic Geochemistry	2007	Y	Not related
	Intolérance et allergie au blé	Journal de Pédiatrie et de Puériculture	2007	Y	Not in english
	INTERNAL MEDICINE, PSYCHIATRY	SciTech Book News	2008	Y	Not related
	SURGERY	SciTech Book News	2008	Y	Not related
	Centilolia 2008 sous le signe de l'engagement	Parfums Cosmetiques Actualites	2008	Y	Not in english
	Marked by involvement and commitment	Parfums Cosmetiques Actualites	2008	Y	Not related
	Huit petites entreprises qui ignorent la crise: Ces PME ont su exploiter des niches grâce à leurs innovations ou à leurs coûts maîtrisés. Elles exportent et embauchent. (Huit petites entreprises qui ignorent la crise: Ces PME ont su exploiter des niches grâce à leurs innovations ou à leurs coûts maîtrisés. Elles exportent et embauchent.)	Le Monde	2008	Y	Not in english
	HYGIÈNE	Cosmetique Hebdo	2008	Y	Not in english
	PARFUMS	Cosmetique Hebdo	2008	Y	Not in english
	Coldplay lead the charge with four Q Award nominations	Music Week	2008	Y	Not related
	ITV to continue broadcasting Brit Awards live in 2009	Music Week	2008	Y	Not related
	SOINS	Cosmetique Hebdo	2008	Y	Not related
	Williams met son gel en flacon-pompe	Cosmetique Hebdo	2008	Y	Not in english
	Wivine distribuera les parfums Gap	Cosmetique Hebdo	2008	Y	Not in english
	Abstracts of the Eighteenth Meeting of the European Neurological Society. June 7-11, 2008. Nice, France	Journal Of Neurology	2008	Y	Not related
	Folate and vitamin B12 deficiencies. Proceedings of a WHO technical consultation held 18-21 October, 2005, in Geneva, Switzerland	Food And Nutrition Bulletin	2008	Y	Not related
	UNIVERSITY OF NORTH CAROLINA SCIENTISTS AWARDED GRANT TO STUDY CAUSES OF PEDIATRIC CANCER	Newspaper Article	2008	Y	Not related
	March 2008 Book Reviews	Journal of the American College of Surgeons	2008	Y	Not related
	Hot Papers in the Literature	Journal of Women's Health (15409996)	2009	Y	Not related
	Integrating Late-Breaking Growth Factor Evidence, Guidelines, and Policy Into Clinical Practice	Formulary	2009	Y	Not related
	ENGINEERING (GENERAL, CIVIL)	SciTech Book News	2009	Y	Not related
	Annotated Listing of New Books	Journal of Economic Literature	2009	Y	Not related
	ART, ARCHITECTURE	Reference & Research Book News	2009	Y	Not related
	Fraud and Negligent Misrepresentation	Business Torts Reporter	2009	Y	Not related
	Vendor Close-ups	MMR	2009	Y	Not related
	Norman Borlaug. (Norman Borlaug.)	Le Monde	2009	Y	Not in english
	CRÉATIONS	Cosmetique Hebdo	2009	Y	Not in english
	FABRICATION	Cosmetique Hebdo	2009	Y	Not related
	INGRÉDIENTS	Cosmetique Hebdo	2009	Y	Not in english
	MANIFESTATION	Cosmetique Hebdo	2009	Y	Not related
	Nouveaux clients por Carat	Cosmetique Hebdo	2009	Y	Not in english
	Abstracts of Multiple Sclerosis 2009	Multiple Sclerosis (Houndmills, Basingstoke, England)	2009	Y	Not related
	Abstracts of the 25th Congress of the European Committee for Treatment and Research in Multiple Sclerosis. September 9-12, 2009. Dusseldorf, Germany	Multiple Sclerosis (Houndmills, Basingstoke, England)	2009	Y	Not related
	Abstracts of the 14th Congress of the International Headache Society. September 10-13, 2009. Philadelphia, Pennsylvania, USA	Cephalalgia: An International Journal Of Headache	2009	Y	Not related
	Abstracts of the 4th Joint Hernia Meeting of the American Hernia Society and European Hernia Society. September 9-12, 2009. Berlin, Germany	Hernia: The Journal Of Hernias And Abdominal Wall Surgery	2009	Y	Not related
	Proceedings of the 8th International Symposium on Lysosomal Storage Diseases. April 2008. Paris, France	International Journal Of Clinical Pharmacology And Therapeutics	2009	Y	Not related
	Effect of pirfenidone on renal tubulointerstitial fibrosis	Frontiers of Medicine in China	2009	Y	Not related
	Revisión de revistas científicas de dietética y nutrición	Actividad Dietética	2009	Y	Not in english
		Book Section	2009
	Actualites	Cahiers de Nutrition et de Diététique	2009	Y	Not in english
	Goldschmidt Abstracts 2009 – A	Geochimica et Cosmochimica Acta	2009	Y	Not related
	Disclosures for 2009 AAAAI Annual Meeting Abstracts	Journal of Allergy and Clinical Immunology	2009	Y	Not related
	International Society for Quality of Life Research ~ 2010 Conference Abstracts	Quality of Life Research	2010	Y	Not related
	Agence Francaise de Developpement (France) Annual Report	Report	2010	Y	Not in english
	SOCIOLOGY	Reference & Research Book News	2010	Y	Not related
	Sun care products	Parfums Cosmetiques Actualites	2010	Y	Not related
	SRD DES VALEURS MOYENNES	Investir	2010	Y	Not in english
	La cuisson solaire	Terra Eco	2010	Y	Not in english
	ON THE WEB	LocumLife	2010	Y	Not related
	People	Journal of Business (10756124)	2010	Y	Not related
	Sci-fi blast for Riz's rising star	Music Week	2010	Y	Not related
	Shakin' the industry up like a true 62-year-old	Music Week	2010	Y	Not related
	The Immortal Life of Henrietta Lacks	LocumLife	2010	Y	Not related
	The Man Who Ate His Boots: The Tragic History of the Search for the Northwest Passage	LocumLife	2010	Y	Not related
	The Next Hundred Million: America in 2050	LocumLife	2010	Y	Not related
	You Couldn't Ignore Me if You Tried: The Brat Pack, John Hughes, and Their Impact on a Generation	LocumLife	2010	Y	Not related
	Abstracts of the American Society of Gene & Cell Therapy 13th Annual Meeting. May 19-May 22, 2010. Washington, DC., USA	Molecular Therapy: The Journal Of The American Society Of Gene Therapy	2010	Y	Not related
	Abstracts of the International Society for Quality of Life Research ~ 2010 Conference. October 27-30, 2010. London, United Kingdom	Quality Of Life Research: An International Journal Of Quality Of Life Aspects Of Treatment, Care And Rehabilitation	2010	Y	Not related
	Multi-Criteria Clinical Decision Support	Patient	2010	Y	Not related
	Nutrition (#2010/078)	Journal of Midwifery & Women's Health	2010	Y	Not related
	News from the European Mens' Health Forum	Journal of Men's Health	2010	Y	Not related
	Actualites	Cahiers de Nutrition et de Diététique	2010	Y	Not in english
	EXECUTIVE WATCH	Business NH Magazine	2011	Y	Not related
	Section 3: Branded Products and Preparations	Chemist & Druggist	2011	Y	Not related
	« ON N'AURA PAS UNE ALIMENTATION À LA FOIS SAINE, DIVERSIFIÉE, DE QUALITÉ ET PAS CHÈRE »	Terra Eco	2011	Y	Not in english
	BIG DEALS	Business NH Magazine	2011	Y	Not related
	Update on Occupational Exposure to Carbon Nanotubes and Nanofibers	Safety Compliance Letter	2011	Y	Not related
	Gut flora metabolism of phosphatidylcholine promotes cardiovascular disease	Nature	2011	Y	Not related
	State electronic disease surveillance systems --- United States, 2007 and 2010	MMWR. Morbidity And Mortality Weekly Report	2011	Y	Not related
	INVESTING IN PEOPLE WILL REAP BEST DIVIDENDS, SECRETARY-GENERAL STRESSES AT SPECIAL EVENT TO LAUNCH '7 BILLION ACTIONS' INITIATIVE	Newspaper Article	2011	Y	Not related
	June 2011 New in Review	Journal of the American Dietetic Association	2011	Y	Not related
	Actualités	Cahiers de Nutrition et de Diététique	2011	Y	Not in english
	Resúmenes	Hipertensión y Riesgo Vascular	2011	Y	Not in english
	Partie 9 - Néphrologie	Book Section	2011	Y	Not in english
	Chapitre 36 - Bacilles à Gram positif (à l'exception des anaérobies)	Book Section	2011	Y	Not in english
	Obésité, dyslipidémies et maladies métaboliques	Annales d'Endocrinologie	2011	Y	Not in english
	Chapitre 34 - Bacilles à Gram négatif aérobies et aéro-anaérobies	Book Section	2011	Y	Not in english
	Partie 13 - Pédiatrie	Book Section	2011	Y	Not in english
	Genomics: The Power and the Promise / La génomique : le pouvoir et la promesse	Genome	2012	Y	Not related
	Section 3: Branded Products and Preparations	Chemist & Druggist	2012	Y	Not related
	Abstracts of the 28th Congress of the European Committee for Treatment and Research in Multiple Sclerosis. October 10-13, 2012. Lyon, France	Multiple Sclerosis (Houndmills, Basingstoke, England)	2012	Y	Not related
	Twenty-Second Meeting of the European Neurological Society. June 9-12, 2012. Prague, Czech Republic	Journal Of Neurology	2012	Y	Not related
	Health and fertility in World Health Organization group 2 anovulatory women	Human Reproduction Update	2012	Y	Not related
	September 2012 New in Review	Journal of the Academy of Nutrition and Dietetics	2012	Y	Not related
	Thanks to Our Reviewers	Journal of the Academy of Nutrition and Dietetics	2012	Y	Not related
	Abstracts of the 45th Congress of the International Society of Paediatric Oncology (SIOP) 2013. Hong Kong, China. September 25-28, 2013	Pediatric Blood & Cancer	2013	Y	Not related
	Abstracts of the Twenty-Third Meeting of the European Neurological Society. June 8-11, 2013. Barcelona, Spain	Journal Of Neurology	2013	Y	Not related
	Abstracts of ECTRIMS (Congress of the European Committee for Treatment and Research in Multiple Sclerosis) 2013. October 2-5, 2013. Copenhagen, Denmark	Multiple Sclerosis (Houndmills, Basingstoke, England)	2013	Y	Not related
	HHS AND US DEPARTMENT OF AGRICULTURE ANNOUNCE THE APPOINTMENT OF THE 2015 DIETARY GUIDELINES ADVISORY COMMITTEE	Newspaper Article	2013	Y	Not related
	HHS and USDA Announce the Appointment of the 2015 Dietary Guidelines Advisory Committee	Newspaper Article	2013	Y	Not related
	Contents	Journal of Hepatology	2013	Y	Not related
	FRANçAIS	Book Section	2013	Y	Not in english
	June 2013 New in Review	Journal of the Academy of Nutrition and Dietetics	2013	Y	Not related
	Chapitre 4 - Effets secondaires, complications et séquelles de la chimiothérapie	Book Section	2013	Y	Not in english
	Actualités	Cahiers de Nutrition et de Diététique	2013	Y	Not in english
	Symposiums	Atención Primaria	2013	Y	Not related
	In This Issue	Structure	2013	Y	Not related
	Your essential guide to this week's TV	Mail on Sunday	2014	Y	Not related
	Children's Books for Spring. (cover story)	Publishers Weekly	2014	Y	Not related
	Report of the Committee of Experts on the Application of Conventions and Recommendations	Informe de la Comisión de Expertos en Aplicación de Convenios y Recomendaciones.	2014	Y	Not related
	Directory of women-owned businesses in Wyoming	Book Section	2014	Y	Not related
	OSHA: Workers Not Being Protected from Chemical Hazards	EHS Today	2014	Y	Not related
	Surprising Things that Could Shorten Your Life	EHS Today	2014	Y	Not related
	Abstracts of the Joint Congress of European Neurology, 31 May-3 June, 2014, Istanbul, Turkey	Journal Of Neurology	2014	Y	Not related
	1er semestre 2014	Annales Pharmaceutiques Françaises	2014	Y	Not in english
	Chapitre 6 - Maladies digestives	Book Section	2014	Y	Not in english
	Costs of CKD	American Journal of Kidney Diseases	2014	Y	Not related
	Argumentaire	Médecine des Maladies Métaboliques	2014	Y	Not in english
	Avec ou sans sucre? 90 clés pour comprendre le sucre	Biotechnologie, Agronomie, Societe et Environnement	2015	Y	Not in english
	Le quinoa, les enjeux d'une conquête	Biotechnologie, Agronomie, Societe et Environnement	2015	Y	Not in english
	BRIEFS	Horticulture Week	2015	Y	Not related
	PEOPLE IN ACTION	Inside Tucson Business	2015	Y	Not related
	Retour sur la ville. Mobilité et transformations urbaines	Biotechnologie, Agronomie, Societe et Environnement	2015	Y	Not in english
	Southern Arizona Tourist Attractions	Inside Tucson Business	2015	Y	Not related
	Consumers embrace multifunction sun products	Chain Drug Review	2015	Y	Not related
	Travel Agencies	Inside Tucson Business	2015	Y	Not related
	Climate Change Effect on Crop Productivity	Biotechnologie, Agronomie, Societe et Environnement	2015	Y	Not related
	PHARMACY NEWS	MMR	2015	Y	Not related
	Arthritis Patients Backed by CVS	MMR	2015	Y	Not related
	Calif. Acts On Biologic Dispensing	MMR	2015	Y	Not related
	Health Mart town halls to focus on med sync	Chain Drug Review	2015	Y	Not related
	HHS Gears Up for ACA Enrollment	MMR	2015	Y	Not related
	In realm of Rx, the education never stops	Chain Drug Review	2015	Y	Not related
	In-store flu shots catch on in Canada	Chain Drug Review	2015	Y	Not related
	New Ideas Give Oral Care a Jolt	MMR	2015	Y	Not related
	PerceptiMed Tabs Tuttle Chief Exec	MMR	2015	Y	Not related
	Rite Aid Puts the Spotlight on Rx Teams With Contest	MMR	2015	Y	Not related
	SDM loyalty program reaches milestone	Chain Drug Review	2015	Y	Not related
	Specialty Connect a boon for patients with complex conditions	Chain Drug Review	2015	Y	Not related
	Specialty pharmacist finds the field gratifying	Chain Drug Review	2015	Y	Not related
	Sunscreens Deliver Multi-Skin Benefits	Generic	2015	Y	Not related
	Swiss Navy Lubricants Harness Silicone	MMR	2015	Y	Not related
	Versions of Cetaphil Target Men, Infants	Generic	2015	Y	Not related
	Walgreens looks to build deeper relationships with patients	Chain Drug Review	2015	Y	Not related
	Walmart Steps Up	MMR	2015	Y	Not related
	Consumer education an imperative	Chain Drug Review	2015	Y	Not related
	New offerings target individual skin needs	Chain Drug Review	2015	Y	Not related
	2015 Scientific Session of the Society of American Gastrointestinal and Endoscopic Surgeons (SAGES) Nashville, Tennessee, USA, 15-18 April 2015 : Oral Presentations	Surgical Endoscopy	2015	Y	Not related
	55th annual teratology society meeting	Birth Defects Research. Part A, Clinical And Molecular Teratology	2015	Y	Not related
	Panels, Mini-Panels and Study GroupsMonday, December 7, 2015	Neuropsychopharmacology: Official Publication Of The American College Of Neuropsychopharmacology	2015	Y	Not related
	NORTH CAROLINA CENTRAL UNIVERSITY, UNIVERSITY OF NORTH CAROLINA LINEBERGER AWARDED GRANTS FOR CANCER RESEARCH	Newspaper Article	2015	Y	Not related
	NCCU, UNC Lineberger Awarded Grants for Cancer Research	Newspaper Article	2015	Y	Not related
	Chapitre 3 - Allaitement maternel et alimentation du nouveau-né/nourrisson	Book Section	2015	Y	Not in english
	Symposia	Acta Physiologica	2016	Y	Not related
	FEDERAL REGISTER	Federal Register (National Archives & Records Service, Office of the Federal Register)	2016	Y	Not related
	HSL properties embraces the spirit of giving year-round	Inside Tucson Business	2016	Y	Not related
	Il y a une diversité d'aliments végétaux qui n'existe pas dans le monde animal	Terra Eco	2016	Y	Not in english
	Sun protection can be a lifesaver	Chain Drug Review	2016	Y	Not related
	In-store clinics provide aid for foot ailments	Chain Drug Review	2016	Y	Not related
	NACDS, NCPA blast higher Tricare co-pays	Chain Drug Review	2016	Y	Not related
	New products promise to help reinvigorate sun care	Chain Drug Review	2016	Y	Not related
	Podiatrist aims to shake up the foot care business	Chain Drug Review	2016	Y	Not related
	Poulin steps down as chief exec at Sobeys	Chain Drug Review	2016	Y	Not related
	Walmart's Ryan wins award	Chain Drug Review	2016	Y	Not related
	WBA joins USA Precision Medicine Initiative	Chain Drug Review	2016	Y	Not related
	2016 ACR/ARHP Annual Meeting Abstract Supplement	Arthritis & Rheumatology (Hoboken, N.J.)	2016	Y	Not related
	Abstracts from the ISGE World Congress 2016	Gynecological Endocrinology: The Official Journal Of The International Society Of Gynecological Endocrinology	2016	Y	Not related
	Eighth World Melioidosis Congress, 2016: presenting an emerging infectious disease in the context of “One Health”	Releve Epidemiologique Hebdomadaire	2016	Y	Not related
	Global routine vaccination coverage, 2015	Releve Epidemiologique Hebdomadaire	2016	Y	Not related
	Journal of Nutrition Issues Research Articles in October 1, 2016, Edition	Newspaper Article	2016	Y	Not related
	American Journal of Obstetrics & Gynecology Issues Research Articles in November 2016 Edition	Newspaper Article	2016	Y	Not related
	Food Labeling: Revision of the Nutrition and Supplement Facts Labels	Report	2016	Y	Not related
	Chapitre 32 - Bacilles à Gram positif (à l'exception des anaérobies)	Book Section	2016	Y	Not in english
	XX Jornadas de la Asociación Nacional de Médicos Forenses y XIII Jornadas Catalanas de Actualización en Medicina Forense	Revista Española de Medicina Legal	2016	Y	Not in english
	Issue Information	Biotechnology & Applied Biochemistry	2017	Y	Not related
	BEST PLACES TO WORK: LARGE COMPANIES	Orange County Business Journal	2017	Y	Not related
	The season of giving: Charitable donations help local causes	Inside Tucson Business	2017	Y	Not related
	CORROSION NEWS	Paintindia	2017	Y	Not related
	Natural toothpaste, whiteners add gleam to sales	Chain Drug Review	2017	Y	Not related
	As more men take skin care seriously, sales boom	Chain Drug Review	2017	Y	Not related
	Journal of Nutrition Issues 23 Research Articles in July 1, 2017, Edition	Newspaper Article	2017	Y	Not related
	2016 New York City Film, Video, Digital Production Grants Announced	Newspaper Article	2017	Y	Not related
	Thanks to Our Reviewers	Journal of the Academy of Nutrition and Dietetics	2017	Y	Not related
	Index	Book Section	2017	Y	Not related
	Chapitre2 - Physiologique du sommeil	Book Section	2017	Y	Not in english
	AAM Spotlights Obstacles to Generic Competition	Chain Drug Review	2018	Y	Not related
	Amneal Closes Out Year With Flurry of New Generic Products	Generic	2018	Y	Not related
	U.S. Biosimilars Market Gets Boost in 2017	Chain Drug Review	2018	Y	Not related
	You don't mess up Angels [...]	Evening Standard	2018	Y	Not related
	Widespread practice can cause array of problems	Chain Drug Review	2018	Y	Not related
	Products can make 'the change' less eventful	Chain Drug Review	2018	Y	Not related
	Scientific Reports Issues 93 Research Articles in Jan. 24, 2018, Edition	Newspaper Article	2018	Y	Not related
	Actualités produits	Actualités Pharmaceutiques	2018	Y	Not in english
	Part I -- Final Decisions	Allen's Trademark Digest	2019	Y	Not related
	Procurement News	Tenders Info Reports	2019	Y	Not related
	Tenders Info Reports	Tenders Info Reports	2019	Y	Not related
	Table of Contents	The Journal of Thoracic and Cardiovascular Surgery	2019	Y	Not related
Aarts, Pauline B. M., Jongerius, Peter H., Geerdink, Yvonne A. and Geurts, Alexander C.	Validity and reliability of the VOAA-DDD to assess spontaneous hand use with a video observation tool in children with spastic unilateral cerebral palsy	BMC Musculoskeletal Disorders	2009	Y	Not related
Abassi, Mohamed Mehdi, Sassi, Sonia, El Ati, Jalila, Ben Gharbia, Houda, Delpeuch, Francis and Traissac, Pierre	Gender inequalities in diet quality and their socioeconomic patterning in a nutrition transition context in the Middle East and North Africa: a cross-sectional study in Tunisia	Nutrition Journal	2019	Y	Not related
Abate, Nicola and Chandalia, Manisha	The impact of ethnicity on type 2 diabetes	Journal of Diabetes and its Complications	2003	Y	Not related
Abbas, Hamed K., Zablotowicz, R. M., Weaver, M. A., Horn, B. W. and et al.	Comparison of cultural and analytical methods for determination of aflatoxin production by Mississippi Delta Aspergillus isolates	Canadian Journal of Microbiology	2004	Y	Not related
Abbas, Maher A., Jackson, Christopher H. and Haigh, Philip I.	Predictors of outcome for anal fistula surgery	Archives Of Surgery (Chicago, Ill.: 1960)	2011	Y	Not related
Abbondanza, Ciro, De Rosa, Caterina, Ombra, Maria Neve, Aceto, Fabiana, Medici, Nicola, Altucci, Lucia, Moncharmont, Bruno, Puca, Giovanni Alfredo, Porcellini, Antonio, Avvedimento, Enrico Vittorio and Perillo, Bruno	Highlighting chromosome loops in DNA-picked chromatin (DPC)	Epigenetics	2011	Y	Not related
Abbondanza, C., Medici, N., Nigro, V., Rossi, V., Gallo, L., Piluso, G., Belsito, A., Roscigno, A., Bontempo, P., Puca, A. A., Molinari, A. M., Moncharmont, B. and Puca, G. A.	The retinoblastoma-interacting zinc-finger protein RIZ is a downstream effector of estrogen action	Proceedings Of The National Academy Of Sciences Of The United States Of America	2000
Abdelbaset, Marwan, Safar, Marwa M., Mahmoud, Sawsan S., Negm, Seham A. and Agha, Azza M.	Red yeast rice and coenzyme Q10 as safe alternatives to surmount atorvastatin-induced myopathy in hyperlipidemic rats	Canadian Journal Of Physiology And Pharmacology	2014	Y	Not related
Abdullah, Nor Linda, Gunasekaran, Renuka, Mohd-Zin, Siti Waheeda, Lim, Bee-Hui, Maniam, Pramila, Mohd-Salleh, Anis Shuhada, Thong, Meow-Keong, Chik, Zamri, Nordin, Noreena, Omar, Zaliha, Engkasan, Julia Patrick, Ganesan, Dharmendra, Aiezzah, Zakaria Nurul, Ahmad-Annuar, Azlina and Abdul-Aziz, Noraishah Mydin	Cranial neural tube defect after trimethoprim exposure	BMC Research Notes	2018	Y	Not related
Abegglen, Lisa M., Caulin, Aleah F., Chan, Ashley, Lee, Kristy, Robinson, Rosann, Campbell, Michael S., Kiso, Wendy K., Schmitt, Dennis L., Waddell, Peter J., Bhaskara, Srividya, Jensen, Shane T., Maley, Carlo C. and Schiffman, Joshua D.	Potential Mechanisms for Cancer Resistance in Elephants and Comparative Cellular Response to DNA Damage in Humans	JAMA	2015	Y	Not related
Abel, Taylor J., Losito, Emma, Ibrahim, George M., Asano, Eishi and Rutka, James T.	Multimodal localization and surgery for epileptic spasms of focal origin: a review	Neurosurgical Focus	2018	Y	Not related
Abou, Claire, Berthier, Anne-Lise, Bousquet, Isabelle and Rajnchapel-Messaï, Jocelyne	En bref	Biofutur	1995	Y	Not in english
Abraham, Joseph, Salama, Noha N. and Azab, Abdel Kareem	The role of P-glycoprotein in drug resistance in multiple myeloma	Leukemia & Lymphoma	2015	Y	Not related
Abrahamson, Magnus, Grubb, Anders, Olafsson, Isleifur and Lundwall, Åke	Molecular cloning and sequence analysis of cDNA coding for the precursor of the human cysteine proteinase inhibitor cystatin C	FEBS Letters	1987	Y	Not related
Abrams, D. I., Lewis, B. J., Beckstead, J. H., Casavant, C. A. and Drew, W. L.	Persistent diffuse lymphadenopathy in homosexual men: endpoint or prodrome?	Annals Of Internal Medicine	1984	Y	Not related
Abreu, Sandra, Santos, Paula Clara, Moreira, Pedro, Santos, Rute, Moreira, Carla, Montenegro, Nuno and Mota, Jorge	Predictors of adherence to the Mediterranean diet from the first to the second trimester of pregnancy	Nutricion Hospitalaria	2014	Y	Not related
Abt, Dominik, Besse, Andrej, Sedlarikova, Lenka, Kraus, Marianne, Bader, Juergen, Silzle, Tobias, Vodinska, Martina, Slaby, Ondrej, Schmid, Hans-Peter, Engeler, Daniel Stephan, Driessen, Christoph and Besse, Lenka	Improving the efficacy of proteasome inhibitors in the treatment of renal cell carcinoma by combination with the human immunodeficiency virus (HIV)-protease inhibitors lopinavir or nelfinavir	BJU International	2018	Y	Not related
Adam, F., Kauskot, A., Rosa, J. P. and Bryckaert, M.	Mitogen-activated protein kinases in hemostasis and thrombosis	Journal Of Thrombosis And Haemostasis: JTH	2008	Y	Not related
Adamopoulos, S., Parissis, J. T. and Kremastinos, D. T.	A glossary of circulating cytokines in chronic heart failure	European Journal Of Heart Failure	2001	Y	Not related
Adams, Mary and Elliot, Michael	Book corner	Generic	1993	Y	Not related
Adeel, Farooq Ahmad, Awan, Mukhtar Ahmad, Anjum, Nomana, Ahmed, Hajra, Ahmed, Zaheer and Afreen, Asma	DIETARY PRACTICES AMONG ADOLESCENTS: DO BOYS EAT BETTER THAN GIRLS?	Nurture	2012	Y	Not related
Adjibade, Moufidath, Lemogne, Cédric, Julia, Chantal, Hercberg, Serge, Galan, Pilar, Assmann, Karen E. and Kesse-Guyot, Emmanuelle	Prospective association between adherence to dietary recommendations and incident depressive symptoms in the French NutriNet-Santé cohort	The British Journal of Nutrition	2018	Y	Not related
Adjoian, Tamar, Dannefer, Rachel, Sacks, Rachel and Van Wye, Gretchen	Comparing Sugary Drinks in the Food Retail Environment in Six NYC Neighborhoods	Journal of Community Health	2014	Y	Not related
Adu-Afarwuah, Seth, Lartey, Anna, Okronipa, Harriet, Ashorn, Per, Ashorn, Ulla, Zeilani, Mamane, Arimond, Mary, Vosti, Stephen A. and Dewey, Kathryn G.	Maternal Supplementation with Small-Quantity Lipid-Based Nutrient Supplements Compared with Multiple Micronutrients, but Not with Iron and Folic Acid, Reduces the Prevalence of Low Gestational Weight Gain in Semi-Urban Ghana: A Randomized Controlled Trial	The Journal Of Nutrition	2017	Y	Not related
Adunlin, Georges, Cyrus, John W., Asare, Matthew and Sabik, Lindsay M.	Barriers and Facilitators to Breast and Cervical Cancer Screening Among Immigrants in the United States	Journal of Immigrant and Minority Health	2019	Y	Not related
Affara, Nabeel A.	Resource and hardware options for microarray-based experimentation	Briefings In Functional Genomics & Proteomics	2003	Y	Not related
Afolabi-Brown, Olayinka, Morris, D. Lynn and Figueredo, Vincent M.	Global T-wave inversion on electrocardiogram: what is the differential?	Reviews In Cardiovascular Medicine	2014	Y	Not related
Agarwal, Banke, Abu-Hamda, Emad, Molke, Kimber L., Correa, Arlene M. and Ho, Linus	Endoscopic ultrasound-guided fine needle aspiration and multidetector spiral CT in the diagnosis of pancreatic cancer	The American Journal Of Gastroenterology	2004	Y	Not related
Agbottah, Emmanuel T., Traviss, Christine, McArdle, James, Karki, Sambhav, St Laurent, Georges C., 3rd and Kumar, Ajit	Nuclear Factor 90(NF90) targeted to TAR RNA inhibits transcriptional activation of HIV-1	Retrovirology	2007	Y	Not related
Agha, Maliha, Agha, Riaz A. and Sandall, Jane	Interventions to reduce and prevent obesity in pre-conceptual and pregnant women: a systematic review and meta-analysis	Plos One	2014	Y	Not related
Agostinelli, Enzo	Role of polyamines, their analogs and transglutaminases in biological and clinical perspectives	Amino Acids	2012	Y	Not related
Agrawal, Praween, Gupta, Kamla, Mishra, Vinod and Agrawal, Sutapa	Women's Health in India: The Role of Body Mass Index	Health Care for Women International	2015	Y	Not related
Aguado Gil, Leyre, Alberdi Soto, Mirentxu, Pretel Irazábal, Maider, Irarrazábal Armendàriz, Isabel, Lera Imbuluzqueta, Miguel, Yanguas Bayona, Ignacio, Bernad Alonso, Isabel and Ivars Alonso, Marta	Nd:YAG Q-switched laser for the treatment of a hemicorporal epidermal nevus: A safe and effective option	Journal Of Cosmetic And Laser Therapy: Official Publication Of The European Society For Laser Dermatology	2015	Y	Not related
Agut, H., Dupin, N., Calvez, V. and Huraux, J. M.	L'herpesvirus humain 8	Médecine et Maladies Infectieuses	1997	Y	Not in english
Ahern, Melissa, Brown, Cheryl and Dukas, Stephen	A national study of the association between food environments and county-level health outcomes	The Journal Of Rural Health: Official Journal Of The American Rural Health Association And The National Rural Health Care Association	2011	Y	Not related
Ahirwar, Dinesh Kumar, Manchanda, Parmeet Kaur, Mittal, Rama Devi and Bid, Hemant K.	BCG response prediction with cytokine gene variants and bladder cancer: where we are?	Journal Of Cancer Research And Clinical Oncology	2011	Y	Not related
Ahmad, Sheikh F., Ansari, Mushtaq A., Nadeem, Ahmed, Bakheet, Saleh A., Mohammad, Raish and Attia, Sabry M.	Immune Alterations in CD8+ T Cells Are Associated with Neuronal C-C and C-X-C Chemokine Receptor Regulation Through Adenosine A2A Receptor Signaling in a BTBR T+ Itpr3tf/J Autistic Mouse Model	Molecular Neurobiology	2018	Y	Not related
Ahn, G. One and Brown, J. Martin	Role of endothelial progenitors and other bone marrow-derived cells in the development of the tumor vasculature	Angiogenesis	2009	Y	Not related
Ahn, Kang-Hyun and Halpern, Howard J.	Comparison of local and global angular interpolation applied to spectral-spatial EPR image reconstruction	Medical Physics	2007	Y	Not related
Aho, Tommi, Smolander, Olli-Pekka, Niemi, Jari and Yli-Harja, Olli	RMBNToolbox: random models for biochemical networks	BMC Systems Biology	2007	Y	Not related
Ai, Xinghao, Mao, Feng, Shen, Shengping, Shentu, Yang, Wang, Jiejun and Lu, Shun	Bexarotene inhibits the viability of non-small cell lung cancer cells via slc10a2/PPARγ/PTEN/mTOR signaling pathway	BMC Cancer	2018	Y	Not related
Aiello, Annette	Green Inheritance (Book)	Library Journal	1985	Y	Not related
Akahira, J., Suzuki, F., Suzuki, T., Miura, I., Kamogawa, N., Miki, Y., Ito, K., Yaegashi, N. and Sasano, H.	Decreased expression of RIZ1 and its clinicopathological significance in epithelial ovarian carcinoma: correlation with epigenetic inactivation by aberrant DNA methylation	Pathol Int	2007
Akan, Erkan, Ugur, Mustafa, Altinkaya, Sunduz Ozlem, Ozat, Mustafa and Soysal, Sunullah	Predictive Power of Activin A Levels in the Prognosis of First Trimester In Vitro Fertilization Pregnancies	Journal of Women's Health (15409996)	2011	Y	Not related
Akande, Valentine A.	Tubal disease: towards a classification	Reproductive Biomedicine Online	2007	Y	Not related
Akhtar, Naheed, Zuberi, Bader Faiyaz, Hasan, Syed Riazul, Kumar, Raj and Afsar, Salahuddin	Determination of correlation of Adjusted Blood Requirement Index with outcome in patients presenting with acute variceal bleeding	World Journal Of Gastroenterology	2009	Y	Not related
Akpinar, Edip, Ciancio, Gaetano, Sageshima, Jun, Chen, Linda, Guerra, Giselle, Kupin, Warren, Roth, David, Ruiz, Phillip and Burke, George	BK virus nephropathy after simultaneous pancreas-kidney transplantation	Clinical Transplantation	2010	Y	Not related
Al Sibae, Mohamad R. and Cappell, Mitchell S.	Accuracy of MELD scores in predicting mortality in decompensated cirrhosis from variceal bleeding, hepatorenal syndrome, alcoholic hepatitis, or acute liver failure as well as mortality after non-transplant surgery or TIPS	Digestive Diseases And Sciences	2011	Y	Not related
Al-Adham, Eithar K., Hassan, Amal I., Shebl, Ahmed and Hazem, M. M.	Evaluation of the therapeutic effects of rice husk nanosilica combined with platelet-derived growth factor in hepatic veno-occlusive disease	Biochemistry And Cell Biology = Biochimie Et Biologie Cellulaire	2018	Y	Not related
Alam, Hunain, Gu, Bingnan and Lee, Min	Histone methylation modifiers in cellular signaling pathways	Cellular & Molecular Life Sciences	2015	Y	Not related
Alaminos, Miguel, Davalos, Veronica, Cheung, Nai-Kong V., Gerald, William L. and Esteller, Manel	Clustering of Gene Hypermethylation Associated With Clinical Risk Groups in Neuroblastoma	Journal of the National Cancer Institute	2004
Albani, Diego, Polito, Letizia and Forloni, Gianluigi	Sirtuins as novel targets for Alzheimer's disease and other neurodegenerative disorders: experimental and genetic evidence	Journal Of Alzheimer's Disease: JAD	2010	Y	Not related
Albayrak, Ali Sait	CLASSIFICATION OF DOMESTIC AND FOREIGN COMMERCIAL BANKS IN TURKEY BASED ON FINANCIAL EFFICIENCY: A COMPARISON OF DECISION TREE, LOGISTIC REGRESSION AND DISCRIMINANT ANALYSIS MODELS	TÜRKİYE'DE YERLİ VE YABANCI TİCARET BANKALARININ FİNANSAL ETKİNLİĞE GÖRE SINIFLANDIRILMASI: KARAR AĞACI. LOJİSTİK REGRESYON VE DİSKRİMİNANT ANALİZİ MODELLERİNİN BİR KARŞILAŞTIRMASI	2009	Y	Not related
Albrecht, Dirk R., Underhill, Gregory H., Wassermann, Travis B., Sah, Robert L. and Bhatia, Sangeeta N.	Probing the role of multicellular organization in three-dimensional microenvironments	Nature Methods	2006	Y	Not related
Alcalá, L., Martín, A., Marín, M., Sánchez-Somolinos, M., Catalán, P., Peláez, T. and Bouza, E.	The undiagnosed cases of Clostridium difficile infection in a whole nation: where is the problem?	Clinical Microbiology And Infection: The Official Publication Of The European Society Of Clinical Microbiology And Infectious Diseases	2012	Y	Not related
Alessandrino, E. P., Bernasconi, P., Caldera, D., Colombo, A., Malcovati, L., Martinelli, G., Bonfichi, M., Pagnucco, G., Salvaneschi, L. and Bernasconi, C.	Chemotherapy and donor peripheral blood progenitor cells for acute leukemia in early relapse after allogeneic bone marrow transplantation	Bone Marrow Transplantation	1999	Y	Not related
Alexander, Carla-Maria, Tygrett, Lorraine T., Boyden, Alexander W., Wolniak, Kristy L., Legge, Kevin L. and Waldschmidt, Thomas J.	T regulatory cells participate in the control of germinal centre reactions	Immunology	2011	Y	Not related
Alfonso, Vivian H., von Ehrenstein, Ondine, Bandoli, Gretchen and Ritz, Beate	The Influence of Pre-natal Supplement Initiation on Preterm Birth Among Majority Hispanic Women in Los Angeles County: The Role of Nativity	Maternal And Child Health Journal	2016	Y	Not related
AlHasan, Dana M. and Eberth, Jan Marie	An ecological analysis of food outlet density and prevalence of type II diabetes in South Carolina counties	BMC Public Health	2016	Y	Not related
Alhazmi, Amani, Stojanovski, Elizabeth, McEvoy, Mark, Brown, Wendy and Garg, Manohar L.	Diet quality score is a predictor of type 2 diabetes risk in women: The Australian Longitudinal Study on Women's Health	The British Journal of Nutrition	2014	Y	Not related
Ali, Neshasteh-Riz, Eyvazzadeh, Nazila, Rostami, Aram and Azzizolahi, Elmira	Cytogenetic damage from hyperthermia,6 MV X-rays, and topotecan in glioblastoma spheroids, simultaneously, and separately	Journal of Cancer Research and Therapeutics	2018	Y	Not related
Alison, Boshoff	AN OBSESSION HIDDEN IN PLAIN SIGHT	Daily Mail	2019	Y	Not related
Alkerwi, Ala'a, Sauvageot, Nicolas, Malan, Leoné, Shivappa, Nitin and Hébert, James R.	Association between Nutritional Awareness and Diet Quality: Evidence from the Observation of Cardiovascular Risk Factors in Luxembourg (ORISCAV-LUX) Study	Nutrients	2015	Y	Not related
Alkerwi, Ala'a, Sauvageot, Nicolas, Nau, Anne, Lair, Marie-Lise, Donneau, Anne-Françoise, Albert, Adelin and Guillaume, Michèle	Population compliance with national dietary recommendations and its determinants: findings from the ORISCAV-LUX study	The British Journal of Nutrition	2012	Y	Not related
Alkerwi, Ala'a, Vernier, Cédric, Crichton, Georgina E., Sauvageot, Nicolas, Shivappa, Nitin and Hébert, James R.	Cross-comparison of diet quality indices for predicting chronic disease risk: findings from the Observation of Cardiovascular Risk Factors in Luxembourg (ORISCAV-LUX) study	The British Journal of Nutrition	2015	Y	Not related
Allen, Felicity, Crepaldi, Luca, Alsinet, Clara, Strong, Alexander J., Kleshchevnikov, Vitalii, De Angeli, Pietro, Páleníková, Petra, Khodak, Anton, Kiselev, Vladimir, Kosicki, Michael, Bassett, Andrew R., Harding, Heather, Galanty, Yaron, Muñoz-martínez, Francisco, Metzakopian, Emmanouil, Jackson, Stephen P. and Parts, Leopold	Predicting the mutations generated by repair of Cas9-induced double-strand breaks	Nature Biotechnology	2019	Y	Not related
Almamun, Md, Kholod, Olha, Stuckel, Alexei J., Levinson, Benjamin T., Johnson, Nathan T., Arthur, Gerald L., Davis, J. Wade and Taylor, Kristen H.	Inferring a role for methylation of intergenic DNA in the regulation of genes aberrantly expressed in precursor B-cell acute lymphoblastic leukemia	Leukemia & Lymphoma	2017	Y	Not related
Al-Mashhadani, Manar, Hewson, Robert, Vivancos, Roberto, Keenan, Alex, Beeching, Nick J., Wain, John and Parry, Christopher M.	Foreign travel and decreased ciprofloxacin susceptibility in Salmonella enterica infections	Emerging Infectious Diseases	2011	Y	Not related
Almeida, Maria Rosário, Baldeiras, Inês, Ribeiro, Maria Helena, Santiago, Beatriz, Machado, Cristina, Massano, João, Guimarães, Joana, Resende Oliveira, Catarina and Santana, Isabel	Progranulin peripheral levels as a screening tool for the identification of subjects with progranulin mutations in a Portuguese cohort	Neuro-Degenerative Diseases	2014	Y	Not related
Almeida, Ruth E.	Healthwise Handbook (Book Review)	Library Journal	1979	Y	Not related
Al-Muammar, M. N., El-Shafie, M. and Feroze, S.	Association between dietary habits and body mass index of adolescent females in intermediate schools in Riyadh, Saudi Arabia	Eastern Mediterranean Health Journal = La Revue De Sante De La Mediterranee Orientale = Al-Majallah Al-Sihhiyah Li-Sharq Al-Mutawassit	2014	Y	Not related
Alonso García, G., Fernández García, D. and Reyes García, R.	Incidentaloma adrenal e hipertensión arterial	Hipertensión y Riesgo Vascular	2008	Y	Not in english
Alonso Martínez, José Luis, Zozaya Urmeneta, José Manuel, Gutiérrez Dubois, Jorge, Abinzano Guillén, María Luisa, Urbieta Echezarreta, Miren Aránzazu and Anniccherico Sánchez, Francisco Javier	Significado pronóstico del síndrome hepatopulmonar en la cirrosis hepática	Medicina Clínica	2006	Y	Not in english
Alonso, M. E., Bello, M. J., Arjona, D., Gonzalez-Gomez, P., Aminoso, C., Lopez-Marin, I., de Campos, J. M., Isla, A., Vaquero, J., Gutierrez, M., Sarasa, J. L. and Rey, J. A.	Mutational study of the 1p located genes p18ink4c, Patched-2, RIZ1 and KIF1B in oligodendrogliomas	Oncol Rep	2005
Aloraifi, Fatima, McDevitt, Trudi, Martiniano, Rui, McGreevy, Jonah, McLaughlin, Russell, Egan, Chris M., Cody, Nuala, Meany, Marie, Kenny, Elaine, Green, Andrew J., Bradley, Daniel G., Geraghty, James G. and Bracken, Adrian P.	Detection of novel germline mutations for breast cancer in non-BRCA1/2 families	The FEBS Journal	2015
Altenburg, Arwen F., van Trierum, Stella E., de Bruin, Erwin, de Meulder, Dennis, van de Sandt, Carolien E., van der Klis, Fiona R. M., Fouchier, Ron A. M., Koopmans, Marion P. G., Rimmelzwaan, Guus F. and de Vries, Rory D.	Effects of pre-existing orthopoxvirus-specific immunity on the performance of Modified Vaccinia virus Ankara-based influenza vaccines	Scientific Reports	2018	Y	Not related
Altfeld, Marcus, Kalife, Elizabeth T., Qi, Ying, Streeck, Hendrik, Lichterfeld, Mathias, Johnston, Mary N., Burgett, Nicole, Swartz, Martha E., Yang, Amy, Alter, Galit, Yu, Xu G., Meier, Angela, Rockstroh, Juergen K., Allen, Todd M., Jessen, Heiko, Rosenberg, Eric S., Carrington, Mary and Walker, Bruce D.	HLA Alleles Associated with Delayed Progression to AIDS Contribute Strongly to the Initial CD8(+) T Cell Response against HIV-1	Plos Medicine	2006	Y	Not related
Altundag, Ernaz and Ozturk, Munir	Ethnomedicinal studies on the plant resources of east Anatolia, Turkey	Procedia - Social and Behavioral Sciences	2011	Y	Not related
Amacher, David E.	A 2015 survey of established or potential epigenetic biomarkers for the accurate detection of human cancers	Biomarkers: Biochemical Indicators Of Exposure, Response, And Susceptibility To Chemicals	2016
Amarasekera, Manori, Prescott, Susan L. and Palmer, Debra J.	Nutrition in early life, immune-programming and allergies: the role of epigenetics	Asian Pacific Journal Of Allergy And Immunology	2013	Y	Not related
Ambrus, J. L., Ambrus, C. M., Taheri, S. A., Gastpar, H., Reddington, M. M., Taheri, P., Kahn, E. A., Schattman, G. L., Dean, L. S. and Moore, R. H.	Red cell flexibility and platelet aggregation in patients with chronic obstructive vascular disease (COAD) and study of therapeutic approaches	Angiology	1984	Y	Not related
Ames, Susan L., Kisbu-Sakarya, Yasemin, Reynolds, Kim D., Boyle, Sarah, Cappelli, Christopher, Cox, Matthew G., Dust, Mark, Grenard, Jerry L., Mackinnon, David P. and Stacy, Alan W.	Inhibitory control effects in adolescent binge eating and consumption of sugar-sweetened beverages and snacks	Appetite	2014	Y	Not related
Ames, Susan L., Wurpts, Ingrid C., Pike, James R., MacKinnon, David P., Reynolds, Kim R. and Stacy, Alan W.	Self-regulation interventions to reduce consumption of sugar-sweetened beverages in adolescents	Appetite	2016	Y	Not related
Ana Paula, Coutinho	Brigitte Paulino-Neto et la mise en vitrail de l’origine	Intercâmbio	2011	Y	Not in english
Ana Paula Coelho Figueira, Freire, Ramos, Dionei, Bruna Spolador de Alencar, Silva, Marceli Rocha, Leite, Juliana Souza, Uzeloto and Ercy Mara Cipulo, Ramos	Integridade respiratória é prejudicada em tabagistas passivos adultos expostos em ambiente domiciliar	ConScientiae Saúde	2014	Y	Not in english
Andersen, Catherine J., Murphy, Kelsey E. and Fernandez, Maria Luz	Impact of Obesity and Metabolic Syndrome on Immunity	Advances In Nutrition (Bethesda, Md.)	2016	Y	Not related
Anderson, Alison M., Carter, Kim W., Anderson, Denise and Wise, Michael J.	Coexpression of nuclear receptors and histone methylation modifying genes in the testis: implications for endocrine disruptor modes of action	Plos One	2012	Y	Not related
Anderson, Cynthia L. and Brown, Charles E. L.	Fetal chromosomal abnormalities: antenatal screening and diagnosis	American Family Physician	2009	Y	Not related
Anderson, Sarah E., Kaye, Gail, Andridge, Rebecca, Smathers, Carol, Peng, Juan and Pirie, Phyllis	Interrelationships of More Healthful and Less Healthful Aspects of Diet Quality in a Low-Income Community Sample of Preschool-Aged Children	Maternal And Child Health Journal	2015	Y	Not related
Anderson, Sarah E., Ramsden, Megan and Kaye, Gail	Diet qualities: healthy and unhealthy aspects of diet quality in preschool children	The American Journal Of Clinical Nutrition	2016	Y	Not related
Anderson, Wayne B., Graham, Brett A., Beveridge, Natalie J., Tooney, Paul A., Brichta, Alan M. and Callister, Robert J.	Different forms of glycine- and GABA(A)-receptor mediated inhibitory synaptic transmission in mouse superficial and deep dorsal horn neurons	Molecular Pain	2009	Y	Not related
Andor, Noemi, Graham, Trevor A., Jansen, Marnix, Xia, Li C., Aktipis, C. Athena, Petritsch, Claudia, Ji, Hanlee P. and Maley, Carlo C.	Pan-cancer analysis of the extent and consequences of intratumor heterogeneity	Nature Medicine	2016	Y	Not related
Andres, E.	CHAPITRE 11 - Carences vitaminiques	Book Section	2011	Y	Not in english
Andres, E.	Chapitre 12 - Carences vitaminiques	Book Section	2014	Y	Not in english
Andres, E.	Chapitre 16 - Carences vitaminiques	Book Section	2018	Y	Not in english
Andresen, Per Arne, Heimdal, Ketil, Aaberg, Kristin, Eklo, Katrine, Ariansen, Sarah, Silye, Alexandra, Fausa, Olav, Aabakken, Lars, Aretz, Stefan, Eide, Tor J. and Gedde-Dahl, Tobias, Jr.	APC mutation spectrum of Norwegian familial adenomatous polyposis families: high ratio of novel mutations	Journal Of Cancer Research And Clinical Oncology	2009	Y	Not related
Andrew, Levy and Richard, Marsden	Anger as squatter wins right to keep £400,000 home	Daily Mail	2014	Y	Not related
Andrews, Clinton J., Hassenzahl, David M. and Johnson, Branden B.	Accommodating uncertainty in comparative risk	Risk Analysis: An Official Publication Of The Society For Risk Analysis	2004	Y	Not related
Andricovich, Jaclyn, Kai, Yan, Peng, Weiqun, Foudi, Adlen and Tzatsos, Alexandros	Histone demethylase KDM2B regulates lineage commitment in normal and malignant hematopoiesis	The Journal Of Clinical Investigation	2016	Y	Not related
Andujar, P., Bensefa-Colas, L. and Descatha, A.	Intoxication aiguë et chronique au cadmium	La Revue de Médecine Interne	2010	Y	Not in english
Annunziata, P., De Santi, L., Di Rezze, S., Millefiorini, E., Capello, E., Mancardi, G., De Riz, M., Scarpini, E., Vecchio, R. and Patti, F.	Clinical features of Sjogren's syndrome in patients with multiple sclerosis	Acta Neurologica Scandinavica	2011	Y	Not related
Anonymous	Duel in the Dolomites	Magazine Article	1981	Y	Not related
Anonymous	Food warnings may be getting through	Magazine Article	1997	Y	Not related
Anonymous	Position of the American Dietetic Association: Use of Nutritive and Nonnutritive Sweeteners	American Dietetic Association. Journal of the American Dietetic Association	2004	Y	Not related
Anonymous	ABSTRACTS AMERICAN DAIRY SCIENCE ASSOCIATION AMERICAN SOCIETY OF ANIMAL SCIENCE POULTRY SCIENCE ASSOCIATION: POSTER PRESENTATIONS	Journal of Animal Science	2004	Y	Not related
Anonymous	REVIEWED ELSEWHERE	Biography	2007	Y	Not related
Anonymous	Obama Hosts Indian Prime Minister Singh at First State Dinner	Foreign Policy Bulletin	2010	Y	Not related
Anonymous	Front & Back Matter	Annals of Nutrition & Metabolism	2012	Y	Not related
Anonymous	How to Eat Healthy on Tour/Une alimentation saine, même en tournée	Magazine Article	2012	Y	Not related
Anonymous	Front & Back Matter	Neonatology	2013	Y	Not related
Anonymous	Briefly Noted	Magazine Article	2014	Y	Not related
Anonymous	Fiction	School Library Journal	2014	Y	Not related
Anonymous	About Town	Hollywood Reporter	2018	Y	Not related
Antonucci, Salvatore, Tagliavini, Alessia and Pedersen, Morten Gram	Reactive oxygen and nitrogen species disturb Ca(2+) oscillations in insulin-secreting MIN6 β-cells	Islets	2015	Y	Not related
Anwar, Jasim, Mpofu, Elias, Matthews, Lynda R., Shadoul, Ahmed Farah and Brock, Kaye E.	Reproductive health and access to healthcare facilities: risk factors for depression and anxiety in women with an earthquake experience	BMC Public Health	2011	Y	Not related
Anzid, Karim, Elhamdani, Fatima Zahra, Baali, Abdellatif, Boëtsch, Gilles, Levy-Desroches, Susan, Lôpez, Pilar Montero and Cherkaoui, Mohamed	The effect of socio-economic status and area of residence on household food variety in Morocco	Annals Of Human Biology	2009	Y	Not related
Aounallah-Skhiri, Hajer, Traissac, Pierre, El Ati, Jalila, Eymard-Duvernay, Sabrina, Landais, Edwige, Achour, Noureddine, Delpeuch, Francis, Ben Romdhane, Habiba and Maire, Bernard	Nutrition transition among adolescents of a south-Mediterranean country: dietary patterns, association with socio-economic factors, overweight and blood pressure. A cross-sectional study in Tunisia	Nutrition Journal	2011	Y	Not related
Aparicio, Oscar, Carnero, Elena, Abad, Xabier, Razquin, Nerea, Guruceaga, Elizabeth, Segura, Victor and Fortes, Puri	Adenovirus VA RNA-derived miRNAs target cellular genes involved in cell growth, gene expression and DNA repair	Nucleic Acids Research	2010	Y	Not related
Aparicio, Thomas and Buyse, Marion	Chapitre 15 - Traitement des diarrhées	Book Section	2018	Y	Not in english
Apatira, Latifat, Boyd, Elizabeth A., Malvar, Grace, Evans, Leah R., Luce, John M., Lo, Bernard and White, Douglas B.	Hope, truth, and preparing for death: perspectives of surrogate decision makers	Annals Of Internal Medicine	2008	Y	Not related
Apfelbaum, Marian and Romon, Monique	6 - Vitamines	Book Section	2009	Y	Not in english
Apfelbaum, Marian and Romon, Monique	24 - Denrées alimentaires destinées à une alimentation particulière	Book Section	2009	Y	Not in english
Apfelbaum, Marian and Romon, Monique	11 - Maladies nutritionnelles	Book Section	2009	Y	Not in english
Apfelbaum, Marian and Romon, Monique	12 - La diététique comme traitement d'appoint	Book Section	2009	Y	Not in english
Aponte, Pedro M. and Caicedo, Andrés	Stemness in Cancer: Stem Cells, Cancer Stem Cells, and Their Microenvironment	Stem Cells International	2017	Y	Not related
Appleton, Katherine M., Hemingway, Ann, Saulais, Laure, Dinnella, Caterina, Monteleone, Erminio, Depezay, Laurence, Morizet, David, Armando Perez-Cueto, F. J., Bevan, Ann and Hartwell, Heather	Increasing vegetable intakes: rationale and systematic review of published interventions	European Journal Of Nutrition	2016	Y	Not related
Arabshahi, Simin, Lahmann, Petra H., Williams, Gail M., Marks, Geoffrey C. and van der Pols, Jolieke C.	Longitudinal change in diet quality in Australian adults varies by demographic, socio-economic, and lifestyle characteristics	The Journal Of Nutrition	2011	Y	Not related
Araki, Yasuto and Mimura, Toshihide	The Histone Modification Code in the Pathogenesis of Autoimmune Diseases	Mediators of Inflammation	2017	Y	Not related
Arampatzi, Efstratia, Burger, Martijn, Stavropoulos, Spyridon and Tay, Louis	The Role of Positive Expectations for Resilience to Adverse Events: Subjective Well-Being Before, During and After the Greek Bailout Referendum	Journal of Happiness Studies	2019	Y	Not related
Araneda, Jacqueline, Bustos, Patricia, Cerecera, Francisco and Amigo, Hugo	Ingesta de bebidas azucaradas analcohólicas e índice de masa corporal en escolares chilenos	Salud Pública de México	2015	Y	Not in english
Araneda, Jacqueline, Bustos, Patricia, Cerecera, Francisco and Amigo, Hugo	[Intake of sugar-sweetened non-alcoholic beverages and body mass index: A national sample of Chilean school children]	Salud Publica De Mexico	2015	Y	Not related
Arcidiacono, Peter, Sieg, Holger and Sloan, Frank	LIVING RATIONALLY UNDER THE VOLCANO? AN EMPIRICAL ANALYSIS OF HEAVY DRINKING AND SMOKING	International Economic Review	2007	Y	Not related
Ard, Jamy, Skinner, Celette, Chen, Chuhe, Aickin, Mikel and Svetkey, Laura	Informing Cancer Prevention Strategies for African Americans: The Relationship of African American Acculturation to Fruit, Vegetable, and Fat Intake	Journal of Behavioral Medicine	2005	Y	Not related
Arendt, Linn Håkonsen, Ramlau-Hansen, Cecilia Høst, Lindhard, Morten Søndergaard, Henriksen, Tine Brink, Olsen, Jørn, Yu, Yongfu and Cnattingius, Sven	Maternal Overweight and Obesity and Genital Anomalies in Male Offspring: A Population-Based Swedish Cohort Study	Paediatric And Perinatal Epidemiology	2017	Y	Not related
Arenofsky, Janice	Fast food and junk food: Take control of your taste buds!	Magazine Article	2002	Y	Not related
Arikan, Sedat, Gokmen, Ferhat, Comez, Arzu Taskiran, Gencer, Baran, Kara, Selcuk and Akbal, Ayla	Evaluation of possible factors affecting contrast sensitivity function in patients with primary Sjögren's syndrome	Arquivos Brasileiros De Oftalmologia	2015	Y	Not related
Armstrong, Andrew J. and Carducci, Michael A.	Chemotherapy for advanced prostate cancer: results of new clinical trials and future studies	Current Oncology Reports	2005	Y	Not related
Armuzzi, Alessandro, Riegler, Gabriele, Furfaro, Federica, Baldoni, Monia, Costa, Francesco, Fortuna, M., Vecchi, Maurizio, Iaquinto, Gaetano, Paese, Pietro, Papi, Claudio, Bossa, Fabrizio, Tornatore, Valentina and Rizzello, Fernando	Su1073 The SOLE Survey: Disease Related Concerns of a Large Cohort of Italian Patients With Active Crohn's Disease	Gastroenterology	2015	Y	Not related
Aronov, Michael and Tirosh, Boaz	Metabolic Control of Plasma Cell Differentiation- What We Know and What We Don't Know	Journal Of Clinical Immunology	2016	Y	Not related
Arrieta, Oscar, González-De la Rosa, Claudia H., Aréchaga-Ocampo, Elena, Villanueva-Rodríguez, Geraldine, Cerón-Lizárraga, Tania L., Martínez-Barrera, Luis, Vázquez-Manríquez, María E., Ríos-Trejo, Miguel Angel, Alvarez-Avitia, Miguel A., Hernández-Pedro, Norma, Rojas-Marín, Carlos and De la Garza, Jaime	Randomized phase II trial of All-trans-retinoic acid with chemotherapy based on paclitaxel and cisplatin as first-line treatment in patients with advanced non-small-cell lung cancer	Journal Of Clinical Oncology: Official Journal Of The American Society Of Clinical Oncology	2010	Y	Not related
Arthur, Anna E., Bellile, Emily L., Rozek, Laura S., Peterson, Karen E., Ren, Jianwei, Harris, Ethan, Mueller, Christie, Jolly, Shruti, Peterson, Lisa A., Wolf, Gregory T. and Djuric, Zora	Pretreatment serum xanthophyll concentrations as predictors of head and neck cancer recurrence and survival	Head & Neck	2016	Y	Not related
Artigas, Gerard, Monteiro, João T., Hinou, Hiroshi, Nishimura, Shin-Ichiro, Lepenies, Bernd and Garcia-Martin, Fayna	Glycopeptides as Targets for Dendritic Cells: Exploring MUC1 Glycopeptides Binding Profile toward Macrophage Galactose-Type Lectin (MGL) Orthologs	Journal Of Medicinal Chemistry	2017	Y	Not related
Arvers, P., Mathern, G. and Dautzenberg, B.	Les anciens et nouveaux produits du tabac	Revue de Pneumologie Clinique	2018	Y	Not in english
Asada, Kiyoshi, Abe, Masanobu and Ushijima, Toshikazu	Clinical application of the CpG island methylator phenotype to prognostic diagnosis in neuroblastomas	Journal Of Human Genetics	2013	Y	Not related
Aschner, M., Allen, J. W., Kimelberg, H. K., LoPachin, R. M. and Streit, W. J.	Glial cells in neurotoxicity development	Annual Review Of Pharmacology And Toxicology	1999	Y	Not related
Asghari, Golaleh, Mirmiran, Parvin, Yuzbashian, Emad and Azizi, Fereidoun	A systematic review of diet quality indices in relation to obesity	The British Journal of Nutrition	2017	Y	Not related
Aslani, Saeed, Jafari, Naser, Javan, Mohammad Reza, Karami, Jafar, Ahmadi, Majid and Jafarnejad, Mahmoud	Epigenetic Modifications and Therapy in Multiple Sclerosis	Neuromolecular Medicine	2017	Y	Not related
Aslani, Zahra, Qorbani, Mostafa, Hébert, James R., Shivappa, Nitin, Motlagh, Mohammad Esmaeil, Asayesh, Hamid, Mahdavi-Gorabi, Armita and Kelishadi, Roya	Association of Dietary Inflammatory Index with anthropometric indices in children and adolescents: the weight disorder survey of the Childhood and Adolescence Surveillance and Prevention of Adult Non-communicable Disease (CASPIAN)-IV study	The British Journal of Nutrition	2019	Y	Not related
Aso, Yoshio and Akaza, Hideyuki	Effect of Recombinant Human Granulocyte Colony-Stimulating Factor in Patients Receiving Chemotherapy for Urogenital Cancer	The Journal of Urology	1992	Y	Not related
Assmann, Gerd, Carmena, Rafael and Davignon, Jean	Consommation de pommes de terre et risques de maladie cardiovasculaire	Cahiers de Nutrition et de Diététique	2010	Y	Not in english
Assmann, Karen E., Andreeva, Valentina A., Camilleri, Géraldine M., Verger, Eric O., Jeandel, Claude, Hercberg, Serge, Galan, Pilar and Kesse-Guyot, Emmanuelle	Dietary scores at midlife and healthy ageing in a French prospective cohort	The British Journal of Nutrition	2016	Y	Not related
Astorg, Pierre, Arnault, Nathalie, Czernichow, Sébastien, Noisette, Nathalie, Galan, Pilar and Hercberg, Serge	Niveaux d’apport et sources alimentaires des principaux acides gras polyinsaturés n-6 et n-3 dans la population adulte en France*	Cahiers de Nutrition et de Diététique	2005	Y	Not in english
Ateschrang, Atesch, Albrecht, Dirk, Schroeter, Steffen, Weise, Kuno and Dolderer, Jürgen	Current concepts review: septic arthritis of the knee pathophysiology, diagnostics, and therapy	Wiener Klinische Wochenschrift	2011	Y	Not related
Atkin, Andrew J., Corder, Kirsten and van Sluijs, Esther M. F.	Bedroom media, sedentary time and screen-time in children: a longitudinal analysis	International Journal of Behavioral Nutrition and Physical Activity	2013	Y	Not related
Atkinson, S. F., Waller, W. T. and Crooks, T. J.	Assessing atrazine pollution potential to a drinking water reservoir using remote sensing and geographic information system modeling	Aquatic Ecosystem Health & Management	2001	Y	Not related
Au, Kit Sing, Ashley-Koch, Allison and Northrup, Hope	Epidemiologic and genetic aspects of spina bifida and other neural tube defects	Developmental Disabilities Research Reviews	2010	Y	Not related
Au, Lauren E., Gurzo, Klara, Paolicelli, Courtney, Whaley, Shannon E., Weinfield, Nancy S. and Ritchie, Lorrene D.	Diet Quality of US Infants and Toddlers 7-24 Months Old in the WIC Infant and Toddler Feeding Practices Study-2	The Journal Of Nutrition	2018	Y	Not related
Aubin, J. St, Steciw, S. and Fallone, B. G.	Waveguide detuning caused by transverse magnetic fields on a simulated in-line 6 MV linac	Medical Physics	2010	Y	Not related
Audi, Jennifer, Belson, Martin, Patel, Manish, Schier, Joshua and Osterloh, John	Ricin poisoning: a comprehensive review	JAMA	2005	Y	Not related
Auer, Herbert and Aspöck, Horst	[Nosology and epidemiology of human toxocarosis--the recent situation in Austria]	Wiener Klinische Wochenschrift	2004	Y	Not related
Auger, Nathalie, Giraud, Julie and Daniel, Mark	The joint influence of area income, income inequality, and immigrant density on adverse birth outcomes: a population-based study	BMC Public Health	2009	Y	Not related
Auld, Garry, Boushey, Carol J., Ann Bock, Margaret, Bruhn, Christine, Gabel, Kathe, Gustafson, Deborah, Holmes, Betty, Misner, Scottie, Novotny, Rachel, Peck, Louise, Pelican, Susanne, Pond-Smith, Dorothy and Read, Marsha	Perspectives on Intake of Calcium-Rich Foods Among Asian, Hispanic, and White Preadolescent and Adolescent Females	Journal of Nutrition Education and Behavior	2002	Y	Not related
Aune, Dagfinn, Sen, Abhijit, Henriksen, Tore, Saugstad, Ola Didrik and Tonstad, Serena	Physical activity and the risk of gestational diabetes mellitus: a systematic review and dose-response meta-analysis of epidemiological studies	European Journal of Epidemiology	2016	Y	Not related
Autier, Julien, Buffet, Marc, De Maricourt, Sylvie, Gorin, Isabelle, Carlotti, Agnès and Dupin, Nicolas	Non-pigmented micromastocytomas: an exceptional presentation of cutaneous mastocytosis in an adult	Dermatology (Basel, Switzerland)	2005	Y	Not related
Awadalla, Abdel W., Ohaeri, Jude U., Gholoum, Abdullah, Khalid, Ahmed O. A., Hamad, Hussein M. A. and Jacob, Anila	Factors associated with quality of life of outpatients with breast cancer and gynecologic cancers and their family caregivers: a controlled study	BMC Cancer	2007	Y	Not related
Aydin, Hakan, Koçer, Bülent, Albayrak, Demet and Dural, Koray	Surgical removal of a migrated guidewire: a safe method	Anadolu Kardiyoloji Dergisi: AKD = The Anatolian Journal Of Cardiology	2007	Y	Not related
Aydin, Murat, Koca, Cemile, Ozol, Duygu, Uysal, Sema, Yildirim, Zeki, Kavakli, Havva Sahin and Yigitoglu, M. Ramazan	Interaction of metabolic syndrome with asthma in postmenopausal women: role of adipokines	Inflammation	2013	Y	Not related
Ayranci, Unal, Erenoglu, Nazan and Son, Osman	Eating habits, lifestyle factors, and body weight status among Turkish private educational institution students	Nutrition	2010	Y	Not related
Ayres, F. H.	The CODE, The CATALOG, And The COMPUTER	Library Journal	1980	Y	Not related
Azadbakht, L. and Esmaillzadeh, A.	Macro and Micro-Nutrients Intake, Food Groups Consumption and Dietary Habits among Female Students in Isfahan University of Medical Sciences	Iranian Red Crescent Medical Journal	2012	Y	Not related
Baboudjian, M., Pinol, J., Ly, C., Boissier, R. and Lechevallier, É	Les perturbateurs endocriniens en urologie : quelles informations communiquer à nos patients ?	Progrès en Urologie - FMC	2019	Y	Not in english
Babu, Ramesh P., O'Connor, Kevin and Seeram, Ramakrishna	Current progress on bio-based polymers and their future trends	Popular Plastics & Packaging	2014	Y	Not related
Bacci, Gaetano, Ferrari, Stefano, Mercuri, Mario, Longhi, Alessandra, Fabbri, Nicola, Galletti, Stefano, Forni, Cristiana, Balladelli, Alba, Serra, Massimo and Picci, Piero	Neoadjuvant chemotherapy for osteosarcoma of the extremities in patients aged 41-60 years: outcome in 34 cases treated with adriamycin, cisplatinum and ifosfamide between 1984 and 1999	Acta Orthopaedica	2007	Y	Not related
Bacci, Gaetano, Longhi, Alessandra, Bertoni, Franco, Briccoli, Antonio, Versari, Michela, Pignotti, Elettra and Picci, Piero	Bone metastases in osteosarcoma patients treated with neoadjuvant or adjuvant chemotherapy: the Rizzoli experience in 52 patients	Acta Orthopaedica	2006	Y	Not related
Bach, Cathrine Carlsen, Bech, Bodil Hammer, Brix, Nis, Nohr, Ellen Aagaard, Bonde, Jens Peter Ellekilde and Henriksen, Tine Brink	Perfluoroalkyl and polyfluoroalkyl substances and human fetal growth: a systematic review	Critical Reviews In Toxicology	2015	Y	Not related
Bachman, Christine M., Baranowski, Tom and Nicklas, Theresa A.	Is There an Association Between Sweetened Beverages and Adiposity?	Nutrition Reviews	2006	Y	Not related
Baciu, M. V., Watson, J. M., Maccotta, L., McDermott, K. B., Buckner, R. L., Gilliam, F. G. and Ojemann, J. G.	Evaluating functional MRI procedures for assessing hemispheric language dominance in neurosurgical patients	Neuroradiology	2005	Y	Not related
Back, Anthony L., Arnold, Robert M., Baile, Walter F., Fryer-Edwards, Kelly A., Alexander, Stewart C., Barley, Gwyn E., Gooley, Ted A. and Tulsky, James A.	Efficacy of communication skills training for giving bad news and discussing transitions to palliative care	Archives Of Internal Medicine	2007	Y	Not related
Backes, Christina, Fehlmann, Tobias, Kern, Fabian, Kehl, Tim, Lenhof, Hans-Peter, Meese, Eckart and Keller, Andreas	miRCarta: a central repository for collecting miRNA candidates	Nucleic Acids Research	2018	Y	Not related
Badali, Hamid, Fernández-González, Maydelin, Mousavi, Bita, Illnait-Zaragozi, Maria Teresa, González-Rodríguez, Juan Carlos, de Hoog, G. Sybren and Meis, Jacques F.	Chromoblastomycosis due to Fonsecaea pedrosoi and F. monophora in Cuba	Mycopathologia	2013	Y	Not related
Bae, Woo Kyun, Hwang, Jun Eul, Shim, Hyun Jeong, Cho, Sang Hee, Lee, Joon Kyoo, Lim, Sang-Chul, Chung, Woong-Ki and Chung, Ik-Joo	Phase II study of docetaxel, cisplatin, and 5-FU induction chemotherapy followed by chemoradiotherapy in locoregionally advanced nasopharyngeal cancer	Cancer Chemotherapy And Pharmacology	2010	Y	Not related
Baechler, Emily C., Bilgic, Hatice and Reed, Ann M.	Type I interferon pathway in adult and juvenile dermatomyositis	Arthritis Research & Therapy	2011	Y	Not related
Baeesa, S. S., Dang, T., Keene, D. L. and Ventureyra, E. C.	Unusual association of intractable temporal lobe seizures and intracranial aneurysms in an adolescent: is it a coincidence?	Pediatric Neurosurgery	1998	Y	Not related
Baer, Heather J., Blum, Robin E., Rockett, Helaine R. H., Leppert, Jill, Gardner, Jane D., Suitor, Carol W. and Colditz, Graham A.	Use of a food frequency questionnaire in American Indian and Caucasian pregnant women: a validation study	BMC Public Health	2005	Y	Not related
Bagger, Frederik Otzen, Bruedigam, Claudia and Lane, Steven W.	Analysis of telomerase target gene expression effects from murine models in patient cohorts by homology translation and random survival forest modeling	Genomics Data	2016	Y	Not related
Bagnardi, V., Blangiardo, M., La Vecchia, C. and Corrao, G.	Alcohol consumption and the risk of cancer: a meta-analysis	Alcohol Research & Health: The Journal Of The National Institute On Alcohol Abuse And Alcoholism	2001	Y	Not related
Bahnassy, Abeer A., Zekri, Abdel-Rahman N., El-Houssini, Soumaya, El-Shehaby, Amal M. R., Mahmoud, Moustafa Raafat, Abdallah, Samira and El-Serafi, Mostafa	Cyclin A and cyclin D1 as significant prognostic markers in colorectal cancer patients	BMC Gastroenterology	2004	Y	Not related
Bai, Guang and Ren, Ke	Chapter 1 - Epigenetic Tools in Chronic Pain Studies	Book Section	2019	Y	Not related
Bai, J. C., Mota, A. H., Mauriño, E., Niveloni, S., Grossman, F., Boerr, L. A. and Fainboim, L.	Class I and class II HLA antigens in a homogeneous Argentinian population with Whipple's disease: lack of association with HLA-B 27	The American Journal Of Gastroenterology	1991	Y	Not related
Bai, Xiaodan, Hua, Shengyu, Zhang, Junping and Xu, Shixin	The MicroRNA Family Both in Normal Development and in Different Diseases: The miR-17-92 Cluster	Biomed Research International	2019	Y	Not related
Bai, Yu, Shen, Yunzhi, Yuan, Qiang, Lv, Chengyu and Xing, Qianzhe	Evaluation of Relationship between Occurrence of Liver Cancer and Methylation of Fragile Histidine Triad (FHIT) and P16 Genes	Medical Science Monitor: International Medical Journal Of Experimental And Clinical Research	2019	Y	Not related
Baik, S. Y., Yun, H. S., Lee, H. J., Lee, M. H., Jung, S. E., Kim, J. W., Jeon, J. P., Shin, Y. K., Rhee, H. S., Kimm, K. C. and Han, B. G.	Identification of stathmin 1 expression induced by Epstein-Barr virus in human B lymphocytes	Cell Proliferation	2007	Y	Not related
Bailey, Lynn B., Stover, Patrick J., McNulty, Helene, Fenech, Michael F., Gregory, Jesse F., III, Mills, James L., Pfeiffer, Christine M., Fazili, Zia, Zhang, Mindy, Ueland, Per M., Molloy, Anne M., Caudill, Marie A., Shane, Barry, Berry, Robert J., Bailey, Regan L., Hausman, Dorothy B., Raghavan, Ramkripa and Raiten, Daniel J.	Biomarkers of Nutrition for Development-Folate Review 1-5	The Journal of Nutrition	2015	Y	Not related
Bailey, Regan L., Catellier, Diane J., Jun, Shinyoung, Dwyer, Johanna T., Jacquier, Emma F., Anater, Andrea S. and Eldridge, Alison L.	Total Usual Nutrient Intakes of US Children (Under 48 Months): Findings from the Feeding Infants and Toddlers Study (FITS) 2016	The Journal Of Nutrition	2018	Y	Not related
Baisley, Kathy, Baeten, Jared M., Hughes, James P., Donnell, Deborah J., Wang, Jing, Hayes, Richard, Jones, Deborah Watson and Celum, Connie	Summary Measures of Adherence Using Pill Counts in Two HIV Prevention Trials: The Need for Standardisation in Reporting	AIDS and Behavior	2013	Y	Not related
Bak, Marek, Czerniak, Maciej, Kicińska-Krogulska, Magda, Michowicz, Aleksandra and Krakowiak, Anna	[Toxic liver injuries--a current view on pathogenesis. Part I]	Medycyna Pracy	2011	Y	Not related
Baken, Kirsten A., Lambrechts, Nathalie, Remy, Sylvie, Mustieles, Vicente, Rodríguez-Carrillo, Andrea, Neophytou, Christiana M., Olea, Nicolas and Schoeters, Greet	A strategy to validate a selection of human effect biomarkers using adverse outcome pathways: Proof of concept for phthalates and reproductive effects	Environmental Research	2019	Y	Not related
Baker, Christopher L., Petkova, Pavlina, Walker, Michael, Flachs, Petr, Mihola, Ondrej, Trachtulec, Zdenek, Petkov, Petko M. and Paigen, Kenneth	Multimer Formation Explains Allelic Suppression of PRDM9 Recombination Hotspots	Plos Genetics	2015	Y	Not related
Baker, Laurence C., Hopkins, David, Dixon, Richard, Rideout, Jeffrey and Geppert, Jeffrey	Do health plans influence quality of care?	International Journal For Quality In Health Care: Journal Of The International Society For Quality In Health Care	2004	Y	Not related
Baker, Robert D. and Baker, Susan S.	Chapter 71 - Infant and toddler nutrition	Book Section	2006	Y	Not related
Bakos, Eva and Homolya, László	Portrait of multifaceted transporter, the multidrug resistance-associated protein 1 (MRP1/ABCC1)	Pflugers Archiv: European Journal Of Physiology	2007	Y	Not related
Balanetska, V. O., Marchuk, Yu, Karachevtsev, A. V. and Ushenko, V. O.	Singular analysis of Jones-matrix images describing polycrystalline networks of biological crystals in diagnostics of cholelithiasis in its latent period	Semiconductor Physics, Quantum Electronics & Optoelectronics	2011	Y	Not related
Baldwin, Karen Brandt	Evaluating healthcare quality using natural language processing	Journal For Healthcare Quality: Official Publication Of The National Association For Healthcare Quality	2008	Y	Not related
Balgobind, B. V., Lugthart, S., Hollink, I. H., Arentsen-Peters, S. T. J. C. M., van Wering, E. R., de Graaf, S. S. N., Reinhardt, D., Creutzig, U., Kaspers, G. J. L., de Bont, E. S. J. M., Stary, J., Trka, J., Zimmermann, M., Beverloo, H. B., Pieters, R., Delwel, R., Zwaan, C. M. and van den Heuvel-Eibrink, M. M.	EVI1 overexpression in distinct subtypes of pediatric acute myeloid leukemia	Leukemia	2010	Y	Not related
Balmain, Allan, Gray, Joe and Ponder, Bruce	The genetics and genomics of cancer	Nature Genetics	2003	Y	Not related
Bamia, Christina, Orfanos, Philippos, Ferrari, Pietro, Overvad, Kim, Hundborg, Heidi H., Tjønneland, Anne, Olsen, Anja, Kesse, Emmanuelle, Boutron-Ruault, Marie-Christine, Clavel-Chapelon, Françoise, Nagel, Gabriele, Boffetta, Paolo, Boeing, Heiner, Hoffmann, Kurt, Trichopoulos, Dimitrios, Baibas, Nikos, Psaltopoulou, Theodora, Norat, Teresa, Slimani, Nadia, Palli, Domenico, Krogh, Vittorio, Pani…	Dietary patterns among older Europeans: the EPIC-Elderly study	The British Journal of Nutrition	2005	Y	Not related
Banchereau, Jacques and Pascual, Virginia	Type I Interferon in Systemic Lupus Erythematosus and Other Autoimmune Diseases	Immunity	2006	Y	Not related
Banerjee, Anirban Deep, Pandey, Paritosh, Devi, B. Indira, Sampath, S. and Chandramouli, B. A.	Pediatric supratentorial subdural empyemas: a retrospective analysis of 65 cases	Pediatric Neurosurgery	2009	Y	Not related
Banerji, Julian	Asparaginase treatment side-effects may be due to genes with homopolymeric Asn codons (Review-Hypothesis)	International Journal Of Molecular Medicine	2015	Y	Not related
Banjari, Ines, Matoković, Vlatka and Škoro, Vedrana	The question is whether intake of folic acid from diet alone during pregnancy is sufficient	Medicinski Pregled	2014	Y	Not related
Bankston, Andrew N., Mandler, Mariana D. and Feng, Yue	Oligodendroglia and neurotrophic factors in neurodegeneration	Neuroscience Bulletin	2013	Y	Not related
Banu, Shahera, Hu, Wenbiao, Guo, Yuming, Naish, Suchithra and Tong, Shilu	Dynamic Spatiotemporal Trends of Dengue Transmission in the Asia-Pacific Region, 1955–2004	PLoS ONE	2014	Y	Not related
Baranski, Zuzanna, Booij, Tijmen H., Cleton-Jansen, Anne-Marie, Price, Leo S., van de Water, Bob, Bovée, Judith V. M. G., Hogendoorn, Pancras C. W. and Danen, Erik H. J.	Aven-mediated checkpoint kinase control regulates proliferation and resistance to chemotherapy in conventional osteosarcoma	The Journal Of Pathology	2015	Y	Not related
Barba, R., Marco, J., Martín-Alvarez, H., Rondon, P., Fernández-Capitan, C., Garcia-Bragado, F. and Monreal, M.	The influence of extreme body weight on clinical outcome of patients with venous thromboembolism: findings from a prospective registry (RIETE)	Journal Of Thrombosis And Haemostasis: JTH	2005	Y	Not related
Barbieiri, Patrícia, Nunes, Juliana C., Torres, Alexandre G., Nishimura, Renata Y., Zuccolotto, Daniela C. C., Crivellenti, Lívia C., Franco, Laércio J. and Sartorelli, Daniela S.	Indices of dietary fat quality during midpregnancy is associated with gestational diabetes	Nutrition	2016	Y	Not related
Barbier, E., Johnstone, A. L., Khomtchouk, B. B., Tapocik, J. D., Pitcairn, C., Rehman, F., Augier, E., Borich, A., Schank, J. R., Rienas, C. A., Van Booven, D. J., Sun, H., Nätt, D., Wahlestedt, C. and Heilig, M.	Dependence-induced increase of alcohol self-administration and compulsive drinking mediated by the histone methyltransferase PRDM2	Molecular Psychiatry	2017	Y	Not related
Bárdi, Edit, Jenei, Zoltán, Horváth, Agnes, Bodó, Tímea, Bende, Marianna, Sándor, Laura, Riz, Adám, Kappelmayer, János and Kiss, Csongor	[Complex assessment of late side effects affecting quality of life - the "Debrecen model"]	Magyar Onkologia	2011	Y	Not related
Barger, Mary K.	Maternal Nutrition and Perinatal Outcomes	Journal of Midwifery & Women's Health	2010	Y	Not related
Barić, Irena Colić and Satalić, Zvonimir	Breakfast quality differences among children and adolescents in Croatia	International Journal Of Food Sciences And Nutrition	2002	Y	Not related
Barkay, Olga, Khashab, Mouen, Al-Haddad, Mohammad and Fogel, Evan L.	Minimizing complications in pancreaticobiliary endoscopy	Current Gastroenterology Reports	2009	Y	Not related
Barnett, Stephen R.	The Supreme Court of California, 1981--1982 Foreword: The Emerging Court	California Law Review	1983	Y	Not related
Baron, C. and Zambryski, P. C.	The plant response in pathogenesis, symbiosis, and wounding: variations on a common theme?	Annual Review Of Genetics	1995	Y	Not related
Barr, Susan I., DiFrancesco, Loretta and Fulgoni, Victor L., III	Breakfast consumption is positively associated with nutrient adequacy in Canadian children and adolescents	The British Journal of Nutrition	2014	Y	Not related
Barrese, James L., Lau, Sean, Chen, Bihong T. and Maghami, Ellie	Nonparotid parapharyngeal oncocytoma: a case report and literature review	Head & Neck	2010	Y	Not related
Barrett-Lee, Peter J., Ludwig, Heinz, Birgegård, Gunnar, Bokemeyer, Carsten, Gascón, Pere, Kosmidis, Paris A., Krzakowski, Maciej, Nortier, Johan W. R., Kongable, Gail, Schneider, Maurice, Schrijvers, Dirk and Van Belle, Simon J.	Independent risk factors for anemia in cancer patients receiving chemotherapy: results from the European Cancer Anaemia Survey	Oncology	2006	Y	Not related
Bartell, Holly L., Bedikian, Agop Y., Papadopoulos, Nicholas E., Dett, Tina K., Ballo, Matthew T., Myers, Jeffrey N., Hwu, Patrick and Kim, Kevin B.	Biochemotherapy in patients with advanced head and neck mucosal melanoma	Head & Neck	2008	Y	Not related
Bartelt, Alexander, Widenmaier, Scott B., Schlein, Christian, Johann, Kornelia, Goncalves, Renata L. S., Eguchi, Kosei, Fischer, Alexander W., Parlakgül, Günes, Snyder, Nicole A., Nguyen, Truc B., Bruns, Oliver T., Franke, Daniel, Bawendi, Moungi G., Lynes, Matthew D., Leiria, Luiz O., Tseng, Yu-hua, Inouye, Karen E., Arruda, Ana Paula and Hotamisligil, Gökhan S.	Brown adipose tissue thermogenic adaptation requires Nrf1-mediated proteasomal activity	Nature Medicine	2018	Y	Not related
Bartira Mendes, Gorgulho, Agatha Nogueira, Previdelli and Dirce Maria Lobo, Marchioni	Effects of an intervention in the workplace food environment	Nutrition and Food Science	2012	Y	Not related
Bartlett, Gillian, Abrahamowicz, Michal, Grad, Roland, Sylvestre, Marie-Pierre and Tamblyn, Robyn	Association between risk factors for injurious falls and new benzodiazepine prescribing in elderly persons	BMC Family Practice	2009	Y	Not related
Bartolomé Resano, R., Martínez Martínez, B., Martínez Echeverría, A., Martínez Peñuela, J. M., Istúriz Abadía, A., Olcoz Flamarique, F. J. and del Cazo Cativiela, J.	Gastritis por Helicobacter heilmannii (Gastrospirillum hominis). Descripción de tres casos	Gastroenterología y Hepatología	2001	Y	Not in english
Bas, Murat and Kiziltan, Gül	RELATIONS AMONG WEIGHT CONTROL BEHAVIORS AND EATING ATTITUDES, SOCIAL PHYSIQUE ANXIETY, AND FRUIT AND VEGETABLE CONSUMPTION IN TURKISH ADOLESCENTS	Adolescence	2007	Y	Not related
Basaran, Mert, Bavbek, E. Sevil, Saglam, Sezer, Eralp, Levent, Sakar, Burak, Atalar, Ata Can, Bilgic, Bilge, Ozger, Harzem and Onat, Haluk	A phase II study of cisplatin, ifosfamide and epirubicin combination chemotherapy in adults with nonmetastatic and extremity osteosarcomas	Oncology	2007	Y	Not related
Basavarajappa, Balapal S. and Subbanna, Shivakumar	Epigenetic Mechanisms in Developmental Alcohol-Induced Neurobehavioral Deficits	Brain Sciences	2016	Y	Not related
Basch, Charles E., Wolf, Randi L., Brouse, Corey H., Shmukler, Celia, Neugut, Alfred, DeCarlo, Lawrence T. and Shea, Steven	Telephone outreach to increase colorectal cancer screening in an urban minority population	American Journal Of Public Health	2006	Y	Not related
Basciano, Heather, Federico, Lisa and Adeli, Khosrow	Fructose, insulin resistance, and metabolic dyslipidemia	Nutrition & Metabolism	2005	Y	Not related
Bashinskaya, Bronislava, Nahed, Brian V., Walcott, Brian P., Coumans, Jean-Valery C. E. and Onuma, Oyere K.	Socioeconomic status correlates with the prevalence of advanced coronary artery disease in the United States	Plos One	2012	Y	Not related
Basson, Jacob, Simino, Jeannette and Rao, D. C.	Between candidate genes and whole genomes: time for alternative approaches in blood pressure genetics	Current Hypertension Reports	2012	Y	Not related
Bastian, Susanne, Busch, Wibke, Kühnel, Dana, Springer, Armin, Meißner, Tobias, Holke, Roland, Scholz, Stefan, Iwe, Maria, Pompe, Wolfgang, Gelinsky, Michael, Potthoff, Annegret, Richter, Volkmar, Ikonomidou, Chrysanthy and Schirmer, Kristin	Toxicity of Tungsten Carbide and Cobalt-Doped Nanoparticles in Mammalian Cells in Vitro	Environmental Health Perspectives	2009	Y	Not related
Bates, Richard C., Bellovin, David I., Brown, Courtney, Maynard, Elizabeth, Wu, Bingyan, Kawakatsu, Hisaaki, Sheppard, Dean, Oettgen, Peter and Mercurio, Arthur M.	Transcriptional activation of integrin beta6 during the epithelial-mesenchymal transition defines a novel prognostic indicator of aggressive colon carcinoma	The Journal Of Clinical Investigation	2005	Y	Not related
Batis, Carolina, Hernandez-Barrera, Lucia, Barquera, Simon, Rivera, Juan A. and Popkin, Barry M.	Food Acculturation Drives Dietary Differences among Mexicans, Mexican Americans, and Non-Hispanic Whites1-3	The Journal of Nutrition	2011	Y	Not related
Battu, Caroline	L’accompagnement nutritionnel d’un adulte présentant des nausées et des vomissements chimio-induits	Actualités Pharmaceutiques	2014	Y	Not in english
Battu, Caroline	L’accompagnement nutritionnel d’un adulte présentant des troubles buccaux chimio-induits	Actualités Pharmaceutiques	2014	Y	Not in english
Battu, Caroline	L’accompagnement nutritionnel d’un patient atteint d’un cancer et présentant une perte de poids	Actualités Pharmaceutiques	2015	Y	Not in english
Battu, Caroline	L’accompagnement nutritionnel d’un patient présentant une diarrhée chimio-induite	Actualités Pharmaceutiques	2015	Y	Not in english
Battu, Caroline	L’accompagnement nutritionnel d’un patient présentant une fatigue chimio-induite	Actualités Pharmaceutiques	2015	Y	Not in english
Battu, Caroline	L’accompagnement nutritionnel d’un adulte présentant des troubles olfacto-gustatifs chimio-induits	Actualités Pharmaceutiques	2015	Y	Not in english
Battu, Caroline	L’accompagnement nutritionnel d’un patient présentant une constipation chimio-induite	Actualités Pharmaceutiques	2015	Y	Not in english
Battu, Valérie	Prise en charge et suivi de la dénutrition	Actualités Pharmaceutiques	2012	Y	Not in english
Battu, Valérie	Dépistage, prise en charge et suivi d’un patient âgé dénutri	Actualités Pharmaceutiques	2015	Y	Not in english
Battu, Valérie	Stomies digestives : appareillage et conseils aux patients	Actualités Pharmaceutiques	2016	Y	Not in english
Baudat, Frédéric, Imai, Yukiko and de Massy, Bernard	Meiotic recombination in mammals: localization and regulation	Nature Reviews. Genetics	2013	Y	Not related
Baudin, Bruno	Malnutrition et sous-alimentation	Revue Francophone des Laboratoires	2014	Y	Not in english
Baudin, Bruno	Les vitamines du groupe B : structures et rôles dans le métabolisme, déficits nutritionnels	Revue Francophone des Laboratoires	2019	Y	Not in english
Baughman, R. P., Bradley, D. A. and Lower, E. E.	Infliximab in chronic ocular inflammation	International Journal Of Clinical Pharmacology And Therapeutics	2005	Y	Not related
Baumer, David L., Poindexter, J. C. and Earp, Julie	Can Regulation of Distribution of Pharmaceutical Products Coexist with Advances in Information Technology	Journal of Internet Law	2007	Y	Not related
Bauss, Frieder and Russell, R. Graham G.	Ibandronate in osteoporosis: preclinical data and rationale for intermittent dosing	Osteoporosis International: A Journal Established As Result Of Cooperation Between The European Foundation For Osteoporosis And The National Osteoporosis Foundation Of The USA	2004	Y	Not related
Bawadi, Hiba A., Al-Kuran, Oqba, Al-Bastoni, Lily-Ann A., Tayyem, Reema F., Jaradat, AbdalNasser, Tuuri, Georgianna, Al-Beitawi, Soha N. and Al-Mehaisen, Lama M.	Gestational nutrition improves outcomes of vaginal deliveries in Jordan: an epidemiologic screening	Nutrition Research	2010	Y	Not related
Bawaked, Rowaedh Ahmed, Schröder, Helmut, Ribas-Barba, Lourdes, Izquierdo-Pulido, Maria, Pérez-Rodrigo, Carmen, Fíto, Montserrat and Serra-Majem, Lluis	Association of diet quality with dietary inflammatory potential in youth	Food & Nutrition Research	2017	Y	Not related
Bayer, Wibke, Lietz, Ruth, Ontikatze, Teona, Johrden, Lena, Tenbusch, Matthias, Nabi, Ghulam, Schimmer, Simone, Groitl, Peter, Wolf, Hans, Berry, Cassandra M., Uberla, Klaus, Dittmer, Ulf and Wildner, Oliver	Improved vaccine protection against retrovirus infection after co-administration of adenoviral vectors encoding viral antigens and type I interferon subtypes	Retrovirology	2011	Y	Not related
Bayramoglu, G., Kaya, S., Besli, Y., Cakır, E., Can, G., Akıneden, O., Aydin, F. and Koksal, I.	Molecular epidemiology and the clinical significance of Acinetobacter baumannii complex isolated from cerebrospinal fluid in neurosurgical intensive care unit patients	Infection	2012	Y	Not related
Bazan, Nicolas G., Musto, Alberto E. and Knott, Eric J.	Endogenous signaling by omega-3 docosahexaenoic acid-derived mediators sustains homeostatic synaptic and circuitry integrity	Molecular Neurobiology	2011	Y	Not related
Beasley, J. M., Jung, M., Tasevska, N., Wong, W. W., Siega-Riz, A. M., Sotres-Alvarez, D., Gellman, M. D., Kizer, J. R., Shaw, P. A., Stamler, J., Stoutenberg, M., Van Horn, L., Franke, A. A., Wylie-Rosett, J. and Mossavar-Rahmani, Y.	Biomarker-predicted sugars intake compared with self-reported measures in US Hispanics/Latinos: results from the HCHS/SOL SOLNAS study	Public Health Nutrition	2016	Y	Not related
Beatty, Timothy K. M., Lin, Biing-Hwan and Smith, Travis A.	Is Diet Quality Improving? Distributional Changes in the United States, 1989–2008	American Journal of Agricultural Economics	2014	Y	Not related
Beaudouin, E., Thomas, H., Nguyen-Grosjean, V. M., Picaud, J., Moumane, L., Richard, C., Léon, A., Jacquenet, S., Sabouraud-Leclerc, D., Renaudin, J. M., Barbaud, A. and Moneret-Vautrin, D. A.	Allergie à galactose-α1,3 galactose (α-Gal) : une observation singulière et revue bibliographique	Revue Française d'Allergologie	2015	Y	Not in english
Beaufrère, B., Bresson, J. L., Brienc, A., Ghisolfi, J., Goulet, O., Navarro, J., Rey, J., Ricour, C., Rieu, D., Turck, D. and Vidailhet, M.	Besoins en protéines et en énergie de l'enfant atteint de malnutrition sévère. Application au traitement en milieu hospitalier de la malnutrition par carence d'apports	Archives de Pédiatrie	1998	Y	Not in english
Beaujard, Philippe	Plantes et medecine traditionnelle dans le Sud-Est de Madagascar	Journal of Ethnopharmacology	1988	Y	Not in english
Becker, David J.	Do hospitals provide lower quality care on weekends?	Health Services Research	2007	Y	Not related
Becker, Nikolaus	Epidemiologic aspects of cancer prevention in Germany	Journal of Cancer Research & Clinical Oncology	2001	Y	Not related
Becker, Nikolaus, Muscat, Joshua E. and Wynder, Ernst L.	Cancer mortality in the United States and Germany	Journal of Cancer Research & Clinical Oncology	2001	Y	Not related
Beelen, D. W., Ottinger, H., Kolbe, K., Pönisch, W., Sayer, H. G., Knauf, W., Stockschläder, M., Scheid, C. and Schaefer, U. W.	Filgrastim mobilization and collection of allogeneic blood progenitor cells from adult family donors: first interim report of a prospective German multicenter study	Annals Of Hematology	2002	Y	Not related
Behl, Shalini, Salehi, Jawad, Singh, Jaipaul, Adem, Abdu and Jarrar, Mohammed	Browning the Fat May Reset the Metabolome: Role of PPAR[gamma] Network of Genes in Obesity and Cardiovascular Diseases	World Heart Journal	2016	Y	Not related
Behrendt, R. and Roers, A.	Mouse models for Aicardi-Goutières syndrome provide clues to the molecular pathogenesis of systemic autoimmunity	Clinical And Experimental Immunology	2014	Y	Not related
Béjean, Sophie and Sultan-Taïeb, Hélène	Modeling the economic burden of diseases imputable to stress at work	The European Journal Of Health Economics: HEPAC: Health Economics In Prevention And Care	2005	Y	Not related
Belet, Nurşen, Ciftçi, Ergin, Aysev, Derya, Güriz, Haluk, Uysal, Zümrüt, Taçyildiz, Nurdan, Atasay, Begüm, Doğu, Figen, Kendirli, Tanil, Kuloğlu, Zarife, Ince, Erdal and Doğru, Ulker	Invasive Candida infections in children: the clinical characteristics and species distribution and antifungal susceptibility of Candida spp	The Turkish Journal Of Pediatrics	2011	Y	Not related
Belirgen, Muhittin, Berrak, Su Gulsun, Ozdag, Hilâl, Bozkurt, Suheyla Uyar, Eksioglu-Demiralp, Emel and Ozek, M. Memet	Biologic tumor behavior in pilocytic astrocytomas	Child's Nervous System: Chns: Official Journal Of The International Society For Pediatric Neurosurgery	2012	Y	Not related
Bell, Kendra I. and Tepper, Beverly J.	Short-term vegetable intake by young children classified by 6-n-propylthoiuracil bitter-taste phenotype	The American Journal Of Clinical Nutrition	2006	Y	Not related
Bell, Lucinda K., Golley, Rebecca K. and Magarey, Anthea M.	A short food-group-based dietary questionnaire is reliable and valid for assessing toddlers' dietary risk in relatively advantaged samples	The British Journal of Nutrition	2014	Y	Not related
Belon, Jean-Paul	20 - Les diarrhées	Book Section	2009	Y	Not in english
Belon, Jean-Paul	21 - La constipation	Book Section	2009	Y	Not in english
Ben Slama, F., Ayari, I., Ouzini, F., Belhadj, O. and Achour, N.	[Exclusive breastfeeding and mixed feeding: knowledge, attitudes and practices of primiparous mothers]	Eastern Mediterranean Health Journal = La Revue De Sante De La Mediterranee Orientale = Al-Majallah Al-Sihhiyah Li-Sharq Al-Mutawassit	2010	Y	Not related
Benac, Nancy	United States Food and Drug Administration signals crackdown on caffeinated alcohol drinks	CMAJ: Canadian Medical Association Journal = Journal De L'association Medicale Canadienne	2011	Y	Not related
Benasso, Marco, Ponzanelli, Anna, Merlano, Marco, Numico, Gianmuro, Ricci, Isabella, Vigo, Viviana, Grossi, Francesco, Amadori, Dino, Cavallo, Giovanna, Capaccetti, Barbara, Taveggia, Paola, Boni, Luca and Rosso, Riccardo	Paclitaxel, cisplatin and 5-fluorouracil in recurrent squamous cell carcinoma of the head and neck: a phase II trial from an Italian cooperative group	Acta Oncologica (Stockholm, Sweden)	2006	Y	Not related
Bengel, Frank M.	Nuclear imaging in cardiac cell therapy	Heart Failure Reviews	2006	Y	Not related
Benjamin, Ramsis K., Hochberg, Fred H., Fox, Elizabeth, Bungay, Peter M., Elmquist, William F., Stewart, Clinton F., Gallo, James M., Collins, Jerry M., Pelletier, Robert P., de Groot, John F., Hickner, Robert C., Cavus, Idil, Grossman, Stuart A. and Colvin, O. Michael	Review of microdialysis in brain tumors, from concept to application: first annual Carolyn Frye-Halloran symposium	Neuro-Oncology	2004	Y	Not related
Benjamin, Sara E., Cradock, Angie, Walker, Elizabeth M., Slining, Meghan and Gillman, Matthew W.	Obesity prevention in child care: a review of U.S. state regulations	BMC Public Health	2008	Y	Not related
Berg, Frances M.	Health Risks Associated With Weight Loss and Obesity Treatment Programs	Journal of Social Issues	1999	Y	Not related
Berg, J. W.	Legal and ethical complexities of consent with cognitively impaired research subjects: proposed guidelines	The Journal Of Law, Medicine & Ethics: A Journal Of The American Society Of Law, Medicine & Ethics	1996	Y	Not related
Bergadaà, Michelle and Urien, Bertrand	Le risque alimentaire perçu comme risque vital de consommation Émergences, adaptation et gestion	The food risk understood as a consumption vital risk emergence, adaptation and management.	2006	Y	Not in english
Berger, Jeffrey T.	Ethical challenges of partial do-not-resuscitate (DNR) orders: placing DNR orders in the context of a life-threatening conditions care plan	Archives Of Internal Medicine	2003	Y	Not related
Berger, Kimberly, Eskenazi, Brenda, Kogut, Katherine, Parra, Kimberly, Lustig, Robert H., Greenspan, Louise C., Holland, Nina, Calafat, Antonia M., Xiaoyun, Ye and Harley, Kim G.	Association of Prenatal Urinary Concentrations of Phthalates and Bisphenol A and Pubertal Timing in Boys and Girls	Environmental Health Perspectives	2018	Y	Not related
Berghuis, Sietske A., Bos, Arend F., Sauer, Pieter J. and Roze, Elise	Developmental neurotoxicity of persistent organic pollutants: an update on childhood outcome	Archives of Toxicology. Archiv für Toxikologie	2015	Y	Not related
Berglund, Staffan K., García-Valdés, Luz, Torres-Espinola, Francisco J., Segura, M. Teresa, Martínez-Zaldívar, Cristina, Aguilar, María J., Agil, Ahmad, Lorente, Jose A., Florido, Jesús, Padilla, Carmen, Altmäe, Signe, Marcos, Acensión, López-Sabater, M. Carmen and Campoy, Cristina	Maternal, fetal and perinatal alterations associated with obesity, overweight and gestational diabetes: an observational cohort study (PREOBE)	BMC Public Health	2016	Y	Not related
Berkel, Tiffani D. M. and Pandey, Subhash C.	Emerging Role of Epigenetic Mechanisms in Alcohol Addiction	Alcoholism, Clinical And Experimental Research	2017	Y	Not related
Berkey, Catherine S., Rockett, Helaine R. H., Willett, Walter C. and Colditz, Graham A.	Milk, Dairy Fat, Dietary Calcium, and Weight Gain: A Longitudinal Study of Adolescents	Archives of Pediatrics & Adolescent Medicine	2005	Y	Not related
Berkshire, Geoff, Birnbaum, Debra, Bryant, Jacob, Garrett, Diane, Holloway, Daniel, Horst, Carole, Otterson, Joe, Riley, Jenelle, Ryan, Maureen, Saraiya, Sonia, Tapley, Kristopher and Wagmeister, Elizabeth	Memorable Moments	Magazine Article	2017	Y	Not related
Bermudez, Odilia I., Hernandez, Liza, Mazariegos, Manolo and Solomons, Noel W.	Secular trends in food patterns of Guatemalan consumers: new foods for old	Food And Nutrition Bulletin	2008	Y	Not related
Bernacki, Gwen M. and Becker, Richard C.	Oral anticoagulants in older adults with atrial fibrillation	Journal Of Thrombosis And Thrombolysis	2013	Y	Not related
Bernal, Jennifer and Lorenzana, Paulina A.	PREDICTORES DE LA DIVERSIDAD ALIMENTARIA EN CINCO REGIONES DE VENEZUELA	Interciencia	2005	Y	Not in english
Bernard, F., Baccini, V., Bagneres, D., Rossi, P., Demoux, A. L., Bonin-Guillaume, S., Frances, Y. and Granel, B.	Thrombocytose et hyperleucocytose sévères au cours d’une anémie par carence martiale : à propos d’un cas	La Revue de Médecine Interne	2008	Y	Not in english
Bernard, Marie A., Lampley-Dallas, Vicki and Smith, Lula	Common health problems among minority elders	American Dietetic Association. Journal of the American Dietetic Association	1997	Y	Not related
Bernardi, Paolo and Bonaldo, Paolo	Dysfunction of mitochondria and sarcoplasmic reticulum in the pathogenesis of collagen VI muscular dystrophies	Annals Of The New York Academy Of Sciences	2008	Y	Not related
Bernatsky, Sasha, Clarke, Ann and Ramsey-Goldman, Rosalind	Risk of lymphoma in autoimmune rheumatic conditions	Archives Of Internal Medicine	2006	Y	Not related
Bernlohr, D. A., Simpson, M. A., Hertzel, A. V. and Banaszak, L. J.	Intracellular lipid-binding proteins and their genes	Annual Review Of Nutrition	1997	Y	Not related
Berry, Robert J., Bailey, Lynn, Mulinare, Joe and Bower, Carol	Fortification of flour with folic acid	Food And Nutrition Bulletin	2010	Y	Not related
Bertelloni, Silvano and Mul, Dick	Treatment of central precocious puberty by GnRH analogs: long-term outcome in men	Asian Journal Of Andrology	2008	Y	Not related
Bertéus Forslund, H., Torgerson, J. S., Sjöström, L. and Lindroos, A. K.	Snacking frequency in relation to energy intake and food choices in obese men and women compared to a reference population	International Journal Of Obesity (2005)	2005	Y	Not related
Berthélémy, Stéphane	Oligoéléments, des microéléments pour l’oligothérapie	Actualités Pharmaceutiques	2008	Y	Not in english
Berthélémy, Stéphane	Conseils à un patient colopathe	Actualités Pharmaceutiques	2012	Y	Not in english
Berthélémy, Stéphane	Un patient se plaignant de diverticules	Actualités Pharmaceutiques	2014	Y	Not in english
Bertoni, Franco, Fernando Arias, Luis, Alberghini, Marco and Bacchini, Patrizia	Fibrous dysplasia with degenerative atypia: a benign lesion potentially mistaken for sarcoma	Archives Of Pathology & Laboratory Medicine	2004	Y	Not related
Bertsimas, Dimitris, Nohadani, Omid and Kwong Meng, Teo	Nonconvex Robust Optimization for Problems with Constraints	INFORMS Journal on Computing	2010	Y	Not related
Bertz, Fredrik, Sparud-Lundin, Carina and Winkvist, Anna	Transformative Lifestyle Change: key to sustainable weight loss among women in a post-partum diet and exercise intervention	Maternal & Child Nutrition	2015	Y	Not related
Beydoun, May A., Powell, Lisa M., Chen, Xiaoli and Wang, Youfa	Food Prices Are Associated with Dietary Quality, Fast Food Consumption, and Body Mass Index among U.S. Children and Adolescents1-3	The Journal of Nutrition	2011	Y	Not related
Beydoun, May A., Powell, Lisa M. and Wang, Youfa	The association of fast food, fruit and vegetable prices with dietary intakes among US adults: Is there modification by family income?	Social Science & Medicine	2008	Y	Not related
Beydoun, May A. and Wang, Youfa	Do nutrition knowledge and beliefs modify the association of socio-economic factors and diet quality among US adults?	Preventive Medicine	2008	Y	Not related
Beydoun, May A. and Wang, Youfa	Parent–child dietary intake resemblance in the United States: Evidence from a large representative survey	Social Science & Medicine	2009	Y	Not related
Beyerlein, Andreas, Nehring, Ina, Rzehak, Peter, Heinrich, Joachim, ller, Manfred J. Mü, Plachta-Danielzik, Sandra, Wabitsch, Martin, Weck, Melanie, Brenner, Hermann, Rothenbacher, Dietrich and von Kries, Rüdiger	Gestational Weight Gain and Body Mass Index in Children: Results from Three German Cohort Studies	PLoS ONE	2012	Y	Not related
Bezerra, Ilana Nogueira, de Moura Souza, Amanda, Pereira, Rosangela Alves and Sichieri, Rosely	Contribution of foods consumed away from home to energy intake in Brazilian urban areas: the 2008-9 Nationwide Dietary Survey	The British Journal of Nutrition	2013	Y	Not related
Bezerra, Ilana Nogueira, Goldman, Joseph, Rhodes, Donna G., Hoy, Mary Katherine, Moura Souza, Amanda de, Chester, Deirdra N., Martin, Carrie L., Sebastian, Rhonda S., Ahuja, Jaspreet K., Sichieri, Rosely and Moshfegh, Alanna J.	Difference in adult food group intake by sex and age groups comparing Brazil and United States nationwide surveys	Nutrition Journal	2014	Y	Not related
Bhalla, Kapil N.	Epigenetic and chromatin modifiers as targeted therapy of hematologic malignancies	Journal Of Clinical Oncology: Official Journal Of The American Society Of Clinical Oncology	2005	Y	Not related
Bhaskaran, Krishnan, Hamouda, Osamah, Sannes, Mette, Boufassa, Faroudy, Johnson, Anne M., Lambert, Paul C. and Porter, Kholoud	Changes in the risk of death after HIV seroconversion compared with mortality in the general population	JAMA	2008	Y	Not related
Bhattacharya, Prosun and Mukherjee, Arun B.	Arsenic in groundwater in the Bengal Delta Plain: slow poisoning in Bangladesh	Environmental Reviews	2001	Y	Not related
Bhosle, Monali, Samuel, Stephen, Vosuri, Venkatanaras, Paskett, Electra and Balkrishnan, Rajesh	Physician and patient characteristics associated with outpatient breast cancer screening recommendations in the United States: analysis of the National Ambulatory Medical Care Survey Data 1996-2004	Breast Cancer Research And Treatment	2007	Y	Not related
Bi, H. X., Shi, H. B., Zhang, T. and Cui, G.	PRDM14 promotes the migration of human non-small cell lung cancer through extracellular matrix degradation in vitro	Chin Med J (Engl)	2015	Y	Not related
Bi, Sheng	Dorsomedial hypothalamic NPY modulation of adiposity and thermogenesis	Physiology & Behavior	2013	Y	Not related
Biagi, Carlotta, Di Nunzio, Mattia, Bordoni, Alessandra, Gori, Davide and Lanari, Marcello	Effect of Adherence to Mediterranean Diet during Pregnancy on Children's Health: A Systematic Review	Nutrients	2019	Y	Not related
Bianchi, Cristina, Penno, Giuseppe, Daniele, Giuseppe, Benzi, Luca, Del Prato, Stefano and Miccoli, Roberto	Optimizing management of metabolic syndrome to reduce risk: focus on life-style	Internal And Emergency Medicine	2008	Y	Not related
Biasi, Elisabetta	The effects of dietary choline	Neuroscience Bulletin	2011	Y	Not related
Bidulescu, Aurelian, Chambless, Lloyd E., Siega-Riz, Anna Maria, Zeisel, Steven H. and Heiss, Gerardo	Repeatability and measurement error in the assessment of choline and betaine dietary intake: the Atherosclerosis Risk in Communities (ARIC) study	Nutrition Journal	2009	Y	Not related
Bieche, I., Khodja, A. and Lidereau, R.	Deletion mapping of chromosomal region 1p32-pter in primary breast cancer	Genes Chromosomes Cancer	1999
Bielack, S. S., Schroeders, A., Fuchs, N., Bacci, G., Bauer, H. C., Mapeli, S., Tomeno, B. and Winkler, K.	Malignant fibrous histiocytoma of bone: a retrospective EMSOS study of 125 cases. European Musculo-Skeletal Oncology Society	Acta Orthopaedica Scandinavica	1999	Y	Not related
Bienertová-vasku, J., Zlámal, F., Prusa, T., Novák, J., Mikes, O., Cupr, P., Pohoralá, A., Svancara, Jan, Andrýsková, L. and Pikhart, H.	Parental heights and maternal education as predictors of length/height of children at birth, age 3 and 19 years, independently on diet: the ELSPAC study	European Journal of Clinical Nutrition	2017	Y	Not related
Bihan, H. and Czernichow, S.	Épidémiologie : sucre et santé: Epidemiology: Sugar and health	Médecine des Maladies Métaboliques	2010	Y	Not in english
Biondi, C., Pavan, B., Dalpiaz, A., Medici, S., Lunghi, L. and Vesce, F.	Expression and characterization of vitamin C transporter in the human trophoblast cell line HTR-8/SVneo: effect of steroids, flavonoids and NSAIDs	Molecular Human Reproduction	2007	Y	Not related
Birder, L. A. and de Groat, W. C.	Contribution of C-fiber afferent nerves and autonomic pathways in the urinary bladder to spinal c-fos expression induced by bladder irritation	Somatosensory & Motor Research	1998	Y	Not related
Biro, Frank M., Khoury, Philip and Morrison, John A.	Influence of obesity on timing of puberty	International Journal Of Andrology	2006	Y	Not related
Biro, Frank M. and Wien, Michelle	Childhood obesity and adult morbidities	The American Journal Of Clinical Nutrition	2010	Y	Not related
Biron, Vincent L. and Dort, Joseph C.	Epigenetic perspective into head and neck cancer through in silico gene expression profiling of histone lysine methyltransferases	Journal Of Otolaryngology - Head & Neck Surgery = Le Journal D'oto-Rhino-Laryngologie Et De Chirurgie Cervico-Faciale	2008
Biron, Vincent L., Mohamed, Adil, Hendzel, Michael J., Alan Underhill, D. and Seikaly, Hadi	Epigenetic differences between human papillomavirus-positive and -negative oropharyngeal squamous cell carcinomas	Journal Of Otolaryngology - Head & Neck Surgery = Le Journal D'oto-Rhino-Laryngologie Et De Chirurgie Cervico-Faciale	2012
Bisceglia, Michele and Galliani, Carlos	Medullary sponge kidney associated with multivessel fibromuscular dysplasia: report of a case with renovascular hypertension	International Journal Of Surgical Pathology	2008	Y	Not related
Biswas, Pratim and Wu, Chang-Yu	Nanoparticles and the environment	Journal Of The Air & Waste Management Association (1995)	2005	Y	Not related
Bivoltsis, Alexia, Cervigni, Eleanor, Trapp, Gina, Knuiman, Matthew, Hooper, Paula and Ambrosini, Gina Leslie	Food environments and dietary intakes among adults: does the type of spatial exposure measurement matter? A systematic review	International Journal Of Health Geographics	2018	Y	Not related
Bjørklund, Geir, Aaseth, Jan, Chirumbolo, Salvatore, Urbina, Mauricio A. and Uddin, Riaz	Effects of arsenic toxicity beyond epigenetic modifications	Environmental Geochemistry And Health	2018	Y	Not related
Black, Andrew P., Brimblecombe, Julie, Eyles, Helen, Morris, Peter, Vally, Hassan and O Dea, Kerin	Food subsidy programs and the health and nutritional status of disadvantaged families in high income countries: a systematic review	BMC Public Health	2012	Y	Not related
Blackshaw, Seth, Harpavat, Sanjiv, Trimarchi, Jeff, Cai, Li, Huang, Haiyan, Kuo, Winston P., Weber, Griffin, Lee, Kyungjoon, Fraioli, Rebecca E., Cho, Seo-Hee, Yung, Rachel, Asch, Elizabeth, Ohno-Machado, Lucila, Wong, Wing H. and Cepko, Constance L.	Genomic analysis of mouse retinal development	Plos Biology	2004	Y	Not related
Bladé, J., San Miguel, J. F., Escudero, M. L., Fontanillas, M., Besalduch, J., Gardella, S., Arias, J., García-Conde, J., Carnero, M., Marti, J. M., Rozman, C., Estapé, J. and Montserrat, E.	Maintenance treatment with interferon alpha-2b in multiple myeloma: a prospective randomized study from PETHEMA (Program for the Study and Treatment of Hematological Malignancies, Spanish Society of Hematology)	Leukemia	1998	Y	Not related
Blake, C. J.	6 - New methods in detecting food additives	Book Section	2002	Y	Not related
Blanck, Peter David	JOB PLACEMENT FOR EMPLOYEES WITH DISABILITIES--MANPOWER LEADS THE WAY	Employment Relations Today (Wiley)	1998	Y	Not related
Blanco-Molina, Ángeles, Trujillo-Santos, Javier, Pesavento, Raffaele, Rosa, Vladimir, Falgá, Conxita, Tolosa, Carles, Mazzolai, Lucia, Sampériz, Ángel, Duce, Rita and Monreal, Manuel	Outcome after discontinuing anticoagulant therapy in women with venous thromboembolism during hormonal use	Thrombosis Research	2017	Y	Not related
Blank, Kerstin, Lankenau, Andreas, Mai, Thao, Schiffmann, Susanne, Gilbert, Ilka, Hirler, Siegfried, Albrecht, Christian, Benoit, Martin, Gaub, Hermann E. and Clausen-Schaumann, Hauke	Double-chip protein arrays: force-based multiplex sandwich immunoassays with increased specificity	Analytical And Bioanalytical Chemistry	2004	Y	Not related
Blankstein, A., Cohen, I., Heim, M., Diamant, L., Salai, M., Chechick, A. and Ganel, A.	Ultrasonography as a diagnostic modality in Osgood-Schlatter disease. A clinical study and review of the literature	Archives Of Orthopaedic And Trauma Surgery	2001	Y	Not related
Blasco-Fontecilla, Hilario, Lopez-Castroman, Jorge, Giner, Lucas, Baca-Garcia, Enrique and Oquendo, Maria A.	Predicting suicidal behavior: are we really that far along? Comment on "Discovery and validation of blood biomarkers for suicidality"	Current Psychiatry Reports	2013	Y	Not related
Bleiweiss-Sande, Rachel, Chui, Kenneth, Evans, E. Whitney, Goldberg, Jeanne, Amin, Sarah and Sacheck, Jennifer	Robustness of Food Processing Classification Systems	Nutrients	2019	Y	Not related
Bleiziffer, Oliver, Eriksson, Elof, Yao, Feng, Horch, Raymund E. and Kneser, Ulrich	Gene transfer strategies in tissue engineering	Journal Of Cellular And Molecular Medicine	2007	Y	Not related
Blickle, J. F.	CHAPITRE 15 - Diabète	Book Section	2011	Y	Not in english
Blickle, J. F.	Chapitre 17 - Diabète	Book Section	2014	Y	Not in english
Block, Gladys, Shaikh, Nishat, Jensen, Christopher D., Volberg, Vitaly and Holland, Nina	Serum vitamin C and other biomarkers differ by genotype of phase 2 enzyme genes GSTM1 and GSTT1	The American Journal Of Clinical Nutrition	2011	Y	Not related
Blondel, Monique and Psiuk, Thérèse	Situation 7 - Prise en charge des patients porteurs d'une sonde d'alimentation entérale pour un cancer des voies aérodigestives supérieures	Book Section	2010	Y	Not in english
Bloom, Juliana S. and Hynd, George W.	The role of the corpus callosum in interhemispheric transfer of information: excitation or inhibition?	Neuropsychology Review	2005	Y	Not related
Boccia, S., Hashibe, M., Gallì, P., De Feo, E., Asakage, T., Hiraki, A., Katoh, T., Yokoyama, A., Ricciardi, G. and Boffetta, P.	Alcohol drinking and head and neck cancer: a meta-analysis on aldehyde dehydrogenase-2 evidence a causal relationship from mendelian randomisation	European Journal of Cancer Supplements	2008	Y	Not related
Boclé, J. Chr, Champ, Martine and Berta, J. L.	Les fibres alimentaires : déterminants physico-chimiques, définition, aspects analytiques et physiologiques	Cahiers de Nutrition et de Diététique	2005	Y	Not in english
Bodily, Samuel E.	Analysis of Risks to Life and Limb	Operations Research	1980	Y	Not related
Bodnar, Lisa M., Daftary, Ashi, Markovic, Nina, Schatzman, Cindy L. and Roberts, James M.	Seasonal variation in gestational blood pressure	Hypertension In Pregnancy	2006	Y	Not related
Bodnar, Lisa M., Hutcheon, Jennifer A., Parisi, Sara M., Pugh, Sarah J. and Abrams, Barbara	Comparison of gestational weight gain z-scores and traditional weight gain measures in relation to perinatal outcomes	Paediatric And Perinatal Epidemiology	2015	Y	Not related
Bodnar, Lisa M. and Simhan, Hyagriv N.	The prevalence of preterm birth and season of conception	Paediatric And Perinatal Epidemiology	2008	Y	Not related
Bodor, J. Nicholas, Rice, Janet C., Farley, Thomas A., Swalm, Chris M. and Rose, Donald	The association between obesity and urban food environments	Journal Of Urban Health: Bulletin Of The New York Academy Of Medicine	2010	Y	Not related
Bodor, J. Nicholas, Ulmer, Vanessa M., Dunaway, Lauren Futrell, Farley, Thomas A. and Rose, Donald	The rationale behind small food store interventions in low-income urban neighborhoods: insights from New Orleans	The Journal Of Nutrition	2010	Y	Not related
Boelen, Paul A. and Prigerson, Holly G.	The influence of symptoms of prolonged grief disorder, depression, and anxiety on quality of life among bereaved adults	European Archives of Psychiatry & Clinical Neuroscience	2007	Y	Not related
Bogaert, Alexandra	Aux Etats-Unis, des patates OGM sur ordonnance?	Terra Eco	2015	Y	Not in english
Bogusz, Agata M. and Bagg, Adam	Genetic aberrations in small B-cell lymphomas and leukemias: molecular pathology, clinical relevance and therapeutic targets	Leukemia & Lymphoma	2016	Y	Not related
Böhmová, E. and Pola, R.	Peptide-targeted polymer cancerostatics	Physiological Research	2016	Y	Not related
Boi, Michela, Zucca, Emanuele, Inghirami, Giorgio and Bertoni, Francesco	PRDM1/BLIMP1: a tumor suppressor gene in B and T cell lymphomas	Leukemia & Lymphoma	2015	Y	Not related
Boige, N.	Chapitre 6 - Les troubles psychosomatiques précoces du bébé	Book Section	2012	Y	Not in english
Boige, N., Missonnier, S., Bellaïche, M. and Foucaud, P.	Abord psychosomatique de l'encoprésie	Archives de Pédiatrie	1999	Y	Not in english
Boisset, M.	Les « Métaux Lourds » dans l’alimentation : quels risques pour les consommateurs ?	Médecine des Maladies Métaboliques	2017	Y	Not in english
Boland, Clement Richard, Shin, Sung Kwan and Goel, Ajay	Promoter methylation in the genesis of gastrointestinal cancer	Yonsei Medical Journal	2009
Boldo, Angela and Taxel, Pamela	Wilson's disease followed by liver transplant in a 20-year-old female: considerations for bone health--case report and review of the literature	Connecticut Medicine	2009	Y	Not related
Bollig, Ben	NÉSTOR PERLONGHER AND THE AVANT-GARDE: PRIVILEGED INTERLOCUTORS AND INHERITED TECHNIQUES.*	Hispanic Review	2005	Y	Not related
Bolten, M., Weissbach, L. and Kaden, R.	[Cryopreserved human sperm deposits: usability after decades of storage]	Der Urologe. Ausg. A	2005	Y	Not related
Boltze, Carsten	Loss of maspin is a helpful prognosticator in colorectal cancer: a tissue microarray analysis	Pathology, Research and Practice	2004	Y	Not related
Bond, Catherine E., Bettington, Mark L., Pearson, Sally-Ann, McKeone, Diane M., Leggett, Barbara A. and Whitehall, Vicki L. J.	Methylation and expression of the tumour suppressor, PRDM5, in colorectal cancer and polyp subgroups	BMC Cancer	2015	Y	Not related
Bond, Sandy and Ko-Kang, Wang	The Impact of Cell Phone Towers on House Prices in Residential Neighborhoods	Appraisal Journal	2005	Y	Not related
Bondia-Pons, Isabel, Serra-Majem, Lluís, Castellote, Ana I. and Carmen López-Sabater, M.	Identification of foods contributing to the dietary lipid profile of a Mediterranean population	The British Journal of Nutrition	2007	Y	Not related
Bonierbale, Merideth, Zapata, Gabriela Burgos, Felde, Thomas zum and Sosa, Paola	Composition nutritionnelle des pommes de terre	Cahiers de Nutrition et de Diététique	2010	Y	Not in english
Bonner, James	Current Topics in Developmental Biology	BioScience	1968	Y	Not related
Bonner, Michael F., Ash, Sharon and Grossman, Murray	The new classification of primary progressive aphasia into semantic, logopenic, or nonfluent/agrammatic variants	Current Neurology And Neuroscience Reports	2010	Y	Not related
Bonnichon, Ph	Histoire de la chirurgie des glandes parathyroïdes	Journal de Chirurgie	2006	Y	Not in english
Boot, Christopher	A review of pancreatic cyst fluid analysis in the differential diagnosis of pancreatic cyst lesions	Annals Of Clinical Biochemistry	2014	Y	Not related
Bopp, Jr James	Preface	Issues in Law & Medicine	2005	Y	Not related
Bos, Colin, Van Der Lans, Ivo, Van Rijnsoever, Frank and Van Trijp, Hans	Consumer Acceptance of Population-Level Intervention Strategies for Healthy Food Choices: The Role of Perceived Effectiveness and Perceived Fairness	Nutrients	2015	Y	Not related
Botonaki, Anna and Mattas, Konstadinos	Revealing the values behind convenience food consumption	Appetite	2010	Y	Not related
Botstein, David and Risch, Neil	Discovering genotypes underlying human phenotypes: past successes for mendelian disease, future approaches for complex disease	Nature Genetics	2003	Y	Not related
Bouchaud, O., Consigny, P. H., Cot, M., Le Loup, G. and Odermatt-Biays, S.	12 - Fiches maladies	Book Section	2019	Y	Not in english
Bouchaud, O., Consigny, P. H., Cot, M. and Odermatt-Biays, S.	III - Fiches maladies	Book Section	2009	Y	Not in english
Boudet, Alain	Les potentialitiés de la transgénèse	Biofutur	1999	Y	Not in english
Boughey, Judy C., Hartmann, Lynn C., Anderson, Stephanie S., Degnim, Amy C., Vierkant, Robert A., Reynolds, Carol A., Frost, Marlene H. and Pankratz, V. Shane	Evaluation of the Tyrer-Cuzick (International Breast Cancer Intervention Study) model for breast cancer risk prediction in women with atypical hyperplasia	Journal Of Clinical Oncology: Official Journal Of The American Society Of Clinical Oncology	2010	Y	Not related
Boulton, F.	Evidence-based criteria for the care and selection of blood donors, with some comments on the relationship to blood supply, and emphasis on the management of donation-induced iron depletion	Transfusion Medicine (Oxford, England)	2008	Y	Not related
Boutayeb, Abdesslam and Serghini, Mansour	Health indicators and human development in the Arab region	International Journal Of Health Geographics	2006	Y	Not related
Bovbjerg, Marit L.	Current Resources for Evidence-Based Practice, July 2019	Journal of Obstetric, Gynecologic & Neonatal Nursing	2019	Y	Not related
Bowen, Li, Wang, Weizhi, Li, Zheng, Chen, Zheng, Zhi, Xiaofei, Xu, Jianghao, Li, Qing, Wang, Lu, Huang, Xiaoxu, Wang, Linjun, Song, Wei, Sun, Guangli, Zhang, Xuan, He, Zhongyuan, Zhang, Lu, Zhang, Diancai, Xu, Hao, El-Rifai, Wael and Xu, Zekuan	MicroRNA-148a-3p enhances cisplatin cytotoxicity in gastric cancer through mitochondrial fission induction and cyto-protective autophagy suppression	Cancer Letters	2017	Y	Not related
Bowers, Katherine, Tobias, Deirdre K., Yeung, Edwina, Hu, Frank B. and Zhang, Cuilin	A prospective study of prepregnancy dietary fat intake and risk of gestational diabetes	The American Journal Of Clinical Nutrition	2012	Y	Not related
Boyd, Leslie	RN news watch specialty news bulletin	RN	2001	Y	Not related
Boyd, M., Cunningham, S. H., Brown, M. M., Mairs, R. J. and Wheldon, T. E.	Noradrenaline transporter gene transfer for radiation cell kill by 131I meta-iodobenzylguanidine	Gene Therapy	1999	Y	Not related
Brabin, Bernard J., Gies, Sabine, Owens, Stephen, Claeys, Yves, D'Alessandro, Umberto, Tinto, Halidou and Brabin, Loretta	Perspectives on the design and methodology of periconceptional nutrient supplementation trials	Trials	2016	Y	Not related
Bradshaw, Patrick T., Siega-Riz, Anna Maria, Campbell, Marci, Weissler, Mark C., Funkhouser, William K. and Olshan, Andrew F.	Associations between dietary patterns and head and neck cancer: the Carolina head and neck cancer epidemiology study	American Journal Of Epidemiology	2012	Y	Not related
Braff, David L., Freedman, Robert, Schork, Nicholas J. and Gottesman, Irving I.	Deconstructing schizophrenia: an overview of the use of endophenotypes in order to understand a complex disorder	Schizophrenia Bulletin	2007	Y	Not related
Braig, Melanie, Lee, Soyoung, Loddenkemper, Christoph, Rudolph, Cornelia and et al.	Oncogene-induced senescence as an initial barrier in lymphoma development	Nature	2005	Y	Not related
Braitman, L. E.	Confidence intervals assess both clinical significance and statistical significance	Annals Of Internal Medicine	1991	Y	Not related
Branitzki-Heinemann, Katja, Möllerherm, Helene, Völlger, Lena, Husein, Diab M., de Buhr, Nicole, Blodkamp, Stefanie, Reuner, Friederike, Brogden, Graham, Naim, Hassan Y. and von Köckritz-Blickwede, Maren	Formation of Neutrophil Extracellular Traps under Low Oxygen Level	Frontiers In Immunology	2016	Y	Not related
Brastianos, Priscilla K. and Cahill, Daniel P.	Management of brain metastases in the era of targeted and immunomodulatory therapies	Oncology (Williston Park, N.Y.)	2015	Y	Not related
Braveman, Paula, Marchi, Kristen, Egerter, Susan, Kim, Soowon, Metzler, Marilyn, Stancil, Tonya and Libet, Moreen	Poverty, near-poverty, and hardship around the time of pregnancy	Maternal And Child Health Journal	2010	Y	Not related
Braverman, Genna, Bereknyei Merrell, Sylvia, Bruce, Janine S., Makoul, Gregory and Schillinger, Erika	Finding the Words: Medical Students' Reflections on Communication Challenges in Clinic	Family Medicine	2016	Y	Not related
Bravi, F., Bosetti, C., Filomeno, M., Levi, F., Garavello, W., Galimberti, S., Negri, E. and La Vecchia, C.	Foods, nutrients and the risk of oral and pharyngeal cancer	British Journal Of Cancer	2013	Y	Not related
Bray, George A. and Popkin, Barry M.	Dietary sugar and body weight: have we reached a crisis in the epidemic of obesity and diabetes?: health be damned! Pour on the sugar	Diabetes Care	2014	Y	Not related
Braz, Albert	Lovers of America (the U.S.A.): Mira Nair, The Reluctant Fundamentalist, and the Politics of Adaptation	Mosaic : a Journal for the Interdisciplinary Study of Literature	2018	Y	Not related
Brentlinger, Paula E., Behrens, Christopher B. and Kublin, James G.	Challenges in the prevention, diagnosis, and treatment of malaria in human immunodeficiency virus infected adults in sub-Saharan Africa	Archives Of Internal Medicine	2007	Y	Not related
Briknarova, K., Zhou, X., Satterthwait, A., Hoyt, D. W., Ely, K. R. and Huang, S.	Structural studies of the SET domain from RIZ1 tumor suppressor	Biochem Biophys Res Commun	2008
Brookman, Richard R.	Bibliography of journal articles (January to June 1998)	Journal of Adolescent Health	2000	Y	Not related
Brophy, Patrick D., Alasti, Fatemeh, Darbro, Benjamin W., Clarke, Jason, Nishimura, Carla, Cobb, Bryan, Smith, Richard J. and Manak, J. Robert	Genome-wide copy number variation analysis of a Branchio-oto-renal syndrome cohort identifies a recombination hotspot and implicates new candidate genes	Human Genetics	2013	Y	Not related
Brosch, Gerald, Loidl, Peter and Graessle, Stefan	Histone modifications and chromatin dynamics: a focus on filamentous fungi	FEMS Microbiology Reviews	2008	Y	Not related
Brown, Lindsay, Kroon, Paul A., Das, Dipak K., Das, Samarjit, Tosaki, Arpad, Chan, Vincent, Singer, Manfred V. and Feick, Peter	The biological responses to resveratrol and other polyphenols from alcoholic beverages	Alcoholism, Clinical And Experimental Research	2009	Y	Not related
Bruckert, E.	Les compléments alimentaires et la prévention cardiovasculaire	Archives des Maladies du Coeur et des Vaisseaux - Pratique	2013	Y	Not in english
Bruckert, É and Consoli, S. M.	Connaissances nutritionnelles relatives aux lipides et croyances de santé chez 1 595 sujets hypercholestérolémiques	Cahiers de Nutrition et de Diététique	2004	Y	Not in english
Bruera, Eduardo and Hui, David	Integrating supportive and palliative care in the trajectory of cancer: establishing goals and models of care	Journal Of Clinical Oncology: Official Journal Of The American Society Of Clinical Oncology	2010	Y	Not related
Bruera, Eduardo and Sweeney, Catherine	Palliative care models: international perspective	Journal Of Palliative Medicine	2002	Y	Not related
Brunner, M., Trebing, D. and Göring, H. D.	[Cholesterol embolism syndrome after coronary angiography]	Der Hautarzt; Zeitschrift Fur Dermatologie, Venerologie, Und Verwandte Gebiete	2005	Y	Not related
Brunst, Kelly J., Kannan, Srimathi, Ni, Yu-Ming, Gennings, Chris, Ganguri, Harish B. and Wright, Rosalind J.	Validation of a Food Frequency Questionnaire for Estimating Micronutrient Intakes in an Urban US Sample of Multi-Ethnic Pregnant Women	Maternal And Child Health Journal	2016	Y	Not related
Brun-Vézinet, F. and Rouzioux, Ch	Etiologies virales du SIDA: Faits et hypothèses	Revue Française de Transfusion et Immuno-hématologie	1984	Y	Not in english
Bruscas, Maria Jesús, Nieto, José Antonio, Perez-Pinar, Monserrat, López-Jiménez, Luciano, Fernández-Capitán, Carmen, López-Chuliá, Francisca and Orue-Lecue, Maria Teresa	Suboptimal doses of low molecular weight heparin and acute venous thromboembolism. Data from the RIETE registry	Annals Of Hematology	2007	Y	Not related
Brynczka, Christopher, Labhart, Paul and Merrick, B. Alex	NGF-mediated transcriptional targets of p53 in PC12 neuronal differentiation	BMC Genomics	2007	Y	Not related
Buck, Germaine M., Lynch, Courtney D., Stanford, Joseph B., Sweeney, Anne M. and et al.	Prospective Pregnancy Study Designs for Assessing Reproductive and Developmental Toxicants	Environmental Health Perspectives	2004	Y	Not related
Buckingham-Schutt, Lyndi M., Ellingson, Laura D., Vazou, Spyridoula and Campbell, Christina G.	The Behavioral Wellness in Pregnancy study: a randomized controlled trial of a multi-component intervention to promote appropriate weight gain	The American Journal Of Clinical Nutrition	2019	Y	Not related
Budinger, Thomas F.	Instrumentation trends in nuclear medicine	Seminars in Nuclear Medicine	1977	Y	Not related
Bueno, Raphael, Stawiski, Eric W., Goldstein, Leonard D., Durinck, Steffen, Rienzo, Assunta De, Modrusan, Zora, Gnad, Florian, Nguyen, Thong T., Jaiswal, Bijay S., Chirieac, Lucian R., Sciaranghella, Daniele, Dao, Nhien, Gustafson, Corinne E., Munir, Kiara J., Hackney, Jason A., Chaudhuri, Amitabha, Gupta, Ravi, Guillory, Joseph, Toy, Karen, Ha, Connie, Chen, Ying-Jiun, Stinson, Jeremy, Chaudhuri…	Comprehensive genomic analysis of malignant pleural mesothelioma identifies recurrent mutations, gene fusions and splicing alterations	Nature Genetics	2016
Bufe, A.	The biological function of allergens: relevant for the induction of allergic diseases?	International Archives Of Allergy And Immunology	1998	Y	Not related
Bukowski, Michael R., Zhu, Shourong, Koehntop, Kevin D., Brennessel, William W. and Que, Lawrence, Jr.	Characterization of an Fe III-OOH species and its decomposition product in a bleomycin model system	Journal Of Biological Inorganic Chemistry: JBIC: A Publication Of The Society Of Biological Inorganic Chemistry	2004	Y	Not related
Bulduk, Emre Özgür, Bulduk, Sıdıka and Coşkun, Burcu Biral	Effects of dietary advice on insulin-like growth factors among healthy newborns	Archives Of Gynecology And Obstetrics	2018	Y	Not related
Bunn, P. A., Jr., Hoffman, S. J., Norris, D., Golitz, L. E. and Aeling, J. L.	Systemic therapy of cutaneous T-cell lymphomas (mycosis fungoides and the Sézary syndrome)	Annals Of Internal Medicine	1994	Y	Not related
Burgess, Rebecca C, Burman, Bharat, Kruhlak, Michael J and Misteli, Tom	Activation of DNA Damage Response Signaling by Condensed Chromatin	Cell Reports	2014	Y	Not related
Burns, Jane S., Williams, Paige L., Sergeyev, Oleg, Korrick, Susan A., Lee, Mary M., Revich, Boris, Altshul, Larisa, Prato, Julie T. Del, Humblet, Olivier, Patterson Jr, Donald G., Turner, Wayman E., Starovoytov, Mikhail and Hauser, Russ	Serum Concentrations of Organochlorine Pesticides and Growth among Russian Boys	Environmental Health Perspectives	2012	Y	Not related
Buroni, Silvia, Pasca, Maria R., Flannagan, Ronald S., Bazzini, Silvia, Milano, Anna, Bertani, Iris, Venturi, Vittorio, Valvano, Miguel A. and Riccardi, Giovanna	Assessment of three Resistance-Nodulation-Cell Division drug efflux transporters of Burkholderia cenocepacia in intrinsic antibiotic resistance	BMC Microbiology	2009	Y	Not related
Burr, Andrew T., Csikesz, Nicholas G., Gonzales, Earl, Tseng, Jennifer F., Saidi, Reza F., Bozorgzadeh, Adel and Shah, Shimul A.	Comparison of right lobe donor hepatectomy with elective right hepatectomy for other causes in New York	Digestive Diseases And Sciences	2011	Y	Not related
Burris, Scott	Introduction: merging law, human rights, and social epidemiology	The Journal Of Law, Medicine & Ethics: A Journal Of The American Society Of Law, Medicine & Ethics	2002	Y	Not related
Burton, E. C. and Prados, M. D.	Malignant gliomas	Current Treatment Options In Oncology	2000	Y	Not related
Burton, Paul R., Brown, Wendy, Laurie, Cheryl, Lee, Minjae, Korin, Anna, Anderson, Margaret, Hebbard, Geoff and O'Brien, Paul E.	Outcomes, satiety, and adverse upper gastrointestinal symptoms following laparoscopic adjustable gastric banding	Obesity Surgery	2011	Y	Not related
Burzynski, Julianna	New options after first-line therapy for chronic immune thrombocytopenic purpura	American Journal Of Health-System Pharmacy: AJHP: Official Journal Of The American Society Of Health-System Pharmacists	2009	Y	Not related
Buso, G. S., Rangel, P. H. and Ferreira, M. E.	Analysis of random and specific sequences of nuclear and cytoplasmic DNA in diploid and tetraploid american wild rice species (Oryza spp.)	Genome	2001	Y	Not related
Buyken, A. E., Mitchell, P., Ceriello, A. and Brand-Miller, J.	Optimal dietary approaches for prevention of type 2 diabetes: a life-course perspective	Diabetologia	2010	Y	Not related
Buyse, I. M. and Huang, S.	In vitro analysis of the E1A-homologous sequences of RIZ	Journal Of Virology	1997
Buyse, I. M., Shao, G. and Huang, S.	The retinoblastoma protein binds to RIZ, a zinc-finger protein that shares an epitope with the adenovirus E1A protein	Proceedings Of The National Academy Of Sciences Of The United States Of America	1995	Y	Not related
Buzás, Edit I., György, Bence, Pásztói, Mária, Jelinek, Ivett, Falus, András and Gabius, Hans-Joachim	Carbohydrate recognition systems in autoimmunity	Autoimmunity	2006	Y	Not related
Byers, T. and Hubbard, J.	The Navajo Health and Nutrition Survey: research that can make a difference	The Journal Of Nutrition	1997	Y	Not related
Bzour, Mahyoub Izzat, Zuki, Fathiah Mohamed and Mispan, Muhamad Shakirin	Introduction of imidazolinone herbicide and Clearfield® rice between weedy rice-control efficiency and environmental concerns	Environmental Reviews	20218	Y	Not related
C.G	Les mitochondries sont-elles bisexuelles ?	Biofutur	2000	Y	Not in english
C.L	Des clones nouvelle génération	Biofutur	2000	Y	Not in english
C.S	SuSy et les fruits	Biofutur	2000	Y	Not in english
Cabantchik, Z. I.	[14] Nucleoside transport across red cell membranes	Book Section	1989	Y	Not related
Cáceres, Carlos F., Mayer, Kenneth H., Baggaley, Rachel and O'Reilly, Kevin R.	PrEP Implementation Science: State-of-the-Art and Research Agenda	Journal Of The International AIDS Society	2015	Y	Not related
Cade, W. Todd, Tinius, Rachel A., Reeds, Dominic N., Patterson, Bruce W. and Cahill, Alison G.	Maternal Glucose and Fatty Acid Kinetics and Infant Birth Weight in Obese Women With Type 2 Diabetes	Diabetes	2016	Y	Not related
Cahen, P., Roullet Audy, J. C., Honderlick, P. and Drupt, F.	Abcès hépatique à Edwardsiella tarda	Médecine et Maladies Infectieuses	1995	Y	Not in english
Cahret, Martine	La force est avecles applications	CosmetiqueMag	2016	Y	Not in english
Cai, Chenxi, Vandermeer, Ben, Khurana, Rshmi, Nerenberg, Kara, Featherstone, Robin, Sebastianski, Meghan and Davenport, Margie H.	The impact of occupational shift work and working hours during pregnancy on health outcomes: a systematic review and meta-analysis	American Journal of Obstetrics and Gynecology	2019	Y	Not related
Caire-Juvera, Graciela, Casanueva, Esther, Bolaños-Villar, Adriana Verónica, de Regil, Luz María and Calderón de la Barca, Ana María	No changes in weight and body fat in lactating adolescent and adult women from Mexico	American Journal Of Human Biology: The Official Journal Of The Human Biology Council	2012	Y	Not related
Calista, Donald J. and Melitski, James	E-GOVERNMENT AND E-GOVERNANCE: CONVERGING CONSTRUCTS OF PUBLIC SECTOR INFORMATION AND COMMUNICATIONS TECHNOLOGIES	Public Administration Quarterly	2007	Y	Not related
Callahan, Kathleen C.	Monitoring for asbestos: U.S. EPA methods	Environmental Health Perspectives	2004	Y	Not related
Callejas-Rubio, José Luis, Sánchez-Cano, Daniel, Serrano, José Luis García and Ortego-Centeno, Norberto	Adalimumab therapy for refractory uveitis: a pilot study	Journal Of Ocular Pharmacology And Therapeutics: The Official Journal Of The Association For Ocular Pharmacology And Therapeutics	2008	Y	Not related
Callen, Cheryl, Bhatia, Jatinder, Czerkies, Laura, Klish, William J. and Gray, George M.	Challenges and Considerations When Balancing the Risks of Contaminants with the Benefits of Fruits and Vegetables for Infants and Toddlers	Nutrients	2018	Y	Not related
Calvi, Alberto, De Riz, Milena, Pietroboni, Anna M., Ghezzi, Laura, Maltese, Virginia, Arighi, Andrea, Fumagalli, Giorgio G., Jacini, Francesca, Donelli, Carlotta, Comi, Giancarlo, Galimberti, Daniela and Scarpini, Elio	Partial recovery after severe immune reconstitution inflammatory syndrome in a multiple sclerosis patient with progressive multifocal leukoencephalopathy	Immunotherapy	2014	Y	Not related
Calvopina, Diego A., Coleman, Miranda A., Lewindon, Peter J. and Ramm, Grant A.	Function and Regulation of MicroRNAs and Their Potential as Biomarkers in Paediatric Liver Disease	International Journal of Molecular Sciences	2016	Y	Not related
Campanacci, L., Maschio, G., Poli, D., Mioni, G., Rizzo, A., Bazzato, G. and Riz, G.	[The muscles in chro- nic uremia. Morphologic and biochemical findings obtained by means of needle biopsy]	Giornale Di Clinica Medica	1967	Y	Not related
Campbell, H., Dunlop, M. G., Tenesa, A. and Farrington, S. M.	Genome wide association studies in colorectal cancer	European Journal of Cancer Supplements	2008
Campbell, J. A.	Foods for patients with celiac disease	Canadian Medical Association Journal	1982	Y	Not related
Campêlo, Lidianne Mayra Lopes, de Almeida, Antonia Amanda C., de Freitas, Rizângela L. Mendes, Cerqueira, Gilberto Santos, de Sousa, Geane Felix, Saldanha, Gláucio Barros, Feitosa, Chistiane Mendes and de Freitas, Rivelilson Mendes	Antioxidant and antinociceptive effects of Citrus limon essential oil in mice	Journal Of Biomedicine & Biotechnology	2011	Y	Not related
Campolong, Kelsey, Jenkins, Sarah, Clark, Matthew M., Borowski, Kristi, Nelson, Nancy, Moore, Katherine M. and Bobo, William V.	The association of exercise during pregnancy with trimester-specific and postpartum quality of life and depressive symptoms in a cohort of healthy pregnant women	Archives Of Women's Mental Health	2018	Y	Not related
Campoy, Emanuel M., Branham, María T., Mayorga, Luis S. and Roqué, María	Intratumor heterogeneity index of breast carcinomas based on DNA methylation profiles	BMC Cancer	2019
Canales, Tania Martiáñez, de Leeuw, David C., Vermue, Eline, Ossenkoppele, Gert J. and Smit, Linda	Specific Depletion of Leukemic Stem Cells: Can MicroRNAs Make the Difference?	Cancers	2017	Y	Not related
Cannon Albright, Lisa A.	Utah family-based analysis: past, present and future	Human Heredity	2008	Y	Not related
Cano-Rodríguez, I., Ballesteros-Pomar, M. D., Pérez-Corral, B. and Aguado, R.	Dietas bajas en hidratos de carbono frente a dietas bajas en grasas	Endocrinología y Nutrición	2006	Y	Not in english
Cantoni, Claudia, Fenoglio, Chiara, Cortini, Francesca, Venturelli, Eliana, Villa, Chiara, Clerici, Francesca, Marcone, Alessandra, Benussi, Luisa, Ghidoni, Roberta, Gallone, Salvatore, Scalabrini, Diego, Franceschi, Massimo, Cappa, Stefano, Binetti, Giuliano, Mariani, Claudio, Rainero, Innocenzo, Giordana, Maria Teresa, Bresolin, Nereo, Scarpini, Elio and Galimberti, Daniela	FUS/TLS genetic variability in sporadic frontotemporal lobar degeneration	Journal Of Alzheimer's Disease: JAD	2010	Y	Not related
Cantrell, Susan	Fanning the flames of surgical fire prevention	Healthcare Purchasing News	2008	Y	Not related
Cao, Xiaohua and Dang, Weiwei	Chapter 15 - Histone Modification Changes During Aging: Cause or Consequence?—What We Have Learned About Epigenetic Regulation of Aging From Model Organisms	Book Section	2018	Y	Not related
Cao, Xiaobo, Yap, Jeremy L., Newell-Rogers, M. Karen, Peddaboina, Chander, Jiang, Weihua, Papaconstantinou, Harry T., Jupitor, Dan, Rai, Arun, Jung, Kwan-Young, Tubin, Richard P., Yu, Wenbo, Vanommeslaeghe, Kenno, Wilder, Paul T., MacKerell, Alexander D., Jr., Fletcher, Steven and Smythe, Roy W.	The novel BH3 α-helix mimetic JY-1-106 induces apoptosis in a subset of cancer cells (lung cancer, colon cancer and mesothelioma) by disrupting Bcl-xL and Mcl-1 protein-protein interactions with Bak	Molecular Cancer	2013	Y	Not related
Cappuccio, Michele, Montalti, Maurizio, Bosco, Giuseppe, Gasbarrini, Alessandro and Boriani, Stefano	Unusual radiographic appearance of adamantinoma	Orthopedics	2009	Y	Not related
Carassai, SebastiÃN	The Dark Side of Social Desire: Violence as Metaphor, Fantasy and Satire in Argentina, 1969-1975	Journal of Latin American Studies	2015	Y	Not related
Cardona, D.	[Pharmacological therapy of cancer anorexia-cachexia]	Nutricion Hospitalaria	2006	Y	Not related
Cardozo, Eden R., Dune, Tanaka J., Neff, Lisa M., Brocks, Maureen E., Ekpo, Geraldine E., Barnes, Randall B. and Marsh, Erica E.	Knowledge of Obesity and Its Impact on Reproductive Health Outcomes Among Urban Women	Journal of Community Health	2013	Y	Not related
Carle, Adam C.	Assessing the adequacy of self-reported alcohol abuse measurement across time and ethnicity: cross-cultural equivalence across Hispanics and Caucasians in 1992, non-equivalence in 2001-2002	BMC Public Health	2009	Y	Not related
Carlin, Bruce Ian and Rob, Rafael	A Welfare Analysis of Regulation in Relationship Banking Markets	Review of Finance	2009	Y	Not related
Carlin, S., Cunningham, S. H., Boyd, M., McCluskey, A. G. and Mairs, R. J.	Experimental targeted radioiodide therapy following transfection of the sodium iodide symporter gene: effect on clonogenicity in both two-and three-dimensional models	Cancer Gene Therapy	2000	Y	Not related
Carling, Tobias, Kim, Keun-Cheol, Yang, Xiao-Hong, Gu, Jian, Zhang, Xiao-Kun and Huang, Shi	A histone methyltransferase is required for maximal response to female sex hormones	Molecular And Cellular Biology	2004	Y	Not related
Carlos Olimpo Mendivil, Anaya and Iván Dario Sierra, Ariza	Avances en obesidad	Revista de la Facultad de Medicina	2004	Y	Not in english
Carlson, Andrea and Juan, WenYen	Developing a Measure for the Dietary Guidelines Recommendation to Eat a Variety of Foods	Family Economics & Nutrition Review	2004	Y	Not related
Carlson, Nicole S., Hernandez, Teri L. and Hurt, K. Joseph	Parturition dysfunction in obesity: time to target the pathobiology	Reproductive Biology And Endocrinology: RB&E	2015	Y	Not related
Carmichael, Suzan L., Yang, Wei, Feldkamp, Marcia Lynn, Munger, Ronald G., Siega-Riz, Anna Maria, Botto, Lorenzo D. and Shaw, Gary	Reduced risks of neural tube defects and orofacial clefts with higher diet quality	Archives Of Pediatrics & Adolescent Medicine	2012	Y	Not related
Carmona, A., Devès, G. and Ortega, R.	Quantitative micro-analysis of metal ions in subcellular compartments of cultured dopaminergic cells by combination of three ion beam techniques	Analytical And Bioanalytical Chemistry	2008	Y	Not related
Carmona-Saez, Pedro, Chagoyen, Monica, Rodriguez, Andres, Trelles, Oswaldo, Carazo, Jose M. and Pascual-Montano, Alberto	Integrated analysis of gene expression by Association Rules Discovery	BMC Bioinformatics	2006	Y	Not related
Carrai, Valentina, Donnini, Irene, Mazzanti, Benedetta, Alterini, Renato, Amato, Maria Pia, Barilaro, Alessandro, Bosi, Alberto, Massacesi, Luca, Portaccio, Emilio, Repice, Anna Maria, Rotunno, Giada and Saccardi, Riccardo	Immunohistochemistry analysis of bone marrow biopsies in multiple sclerosis patients undergoing autologous haematopoietic stem cells transplantation	Clinical Neurology And Neurosurgery	2013	Y	Not related
Carranza-Lira, S., Martínez-Chéquer, J. C., Río de la Loza, F., Murillo-Uribe, A. and Celis, C.	[Comparative study between estradiol valerate combined with cyproterone acetate, and conjugated equine estrogens combined with medroxyprogesterone acetate as hormone replacement therapy in climacteric]	Ginecologia Y Obstetricia De Mexico	2000	Y	Not related
Carrasco, Ignasi, Arguis, Pedro, Miquel, Rosa and González-Martín, Julià	Varón de 73 años con fiebre prolongada y alteración de las pruebas hepáticas	Medicina Clínica	2007	Y	Not in english
Carter, Tonia C., Kay, Denise M., Browne, Marilyn L., Liu, Aiyi, Romitti, Paul A., Kuehn, Devon, Conley, Mary R., Caggana, Michele, Druschel, Charlotte M., Brody, Lawrence C. and Mills, James L.	Anorectal atresia and variants at predicted regulatory sites in candidate genes	Annals Of Human Genetics	2013	Y	Not related
Carty, Denise C., Kruger, Daniel J., Turner, Tonya M., Campbell, Bettina, DeLoney, E. Hill and Lewis, E. Yvonne	Racism, health status, and birth outcomes: results of a participatory community-based intervention and health survey	Journal Of Urban Health: Bulletin Of The New York Academy Of Medicine	2011	Y	Not related
Casacchia, Chris	Boeing Shifts on Sales of Seal Beach Buildings	Orange County Business Journal	2014	Y	Not related
Casella, Michela, Pelargonio, Gemma, Dello Russo, Antonio, Riva, Stefania, Bartoletti, Stefano, Santangeli, Pasquale, Scarà, Antonio, Sanna, Tommaso, Proietti, Riccardo, Di Biase, Luigi, Gallinghouse, G. Joseph, Narducci, Maria Lucia, Sisto, Luigi, Bellocci, Fulvio, Natale, Andrea and Tondo, Claudio	Near-zero fluoroscopic exposure in supraventricular arrhythmia ablation using the EnSite NavX™ mapping system: personal experience and review of the literature	Journal Of Interventional Cardiac Electrophysiology: An International Journal Of Arrhythmias And Pacing	2011	Y	Not related
Caspi, Caitlin E., Kawachi, Ichiro, Subramanian, S. V., Adamkiewicz, Gary and Sorensen, Glorian	The relationship between diet and perceived and objective access to supermarkets among low-income housing residents	Social Science & Medicine	2012	Y	Not related
Caspi, Caitlin E., Tucker-seeley, Reginald D., Adamkiewicz, Gary, Roberto, Christina A., Stoddard, Anne M. and Sorensen, Glorian C.	Food Hardship and Obesity in a Sample of Low-Income Immigrants	Journal of Immigrant and Minority Health	2017	Y	Not related
Cassot, Francis, Lauwers, Frederic, Fouard, Céline, Prohaska, Steffen and Lauwers-Cances, Valerie	A novel three-dimensional computer-assisted method for a quantitative study of microvascular networks of the human cerebral cortex	Microcirculation (New York, N.Y.: 1994)	2006	Y	Not related
Castellani, A., Gambari, P. F., Riz, G., Mioni, G., Magalini, M. and Barbui, T.	[Daily serum complement (C'H50, beta 1C globulin) and erythrocyturia in active chronic glomerulonephritis during immunosuppressive therapy with azathioprine]	Giornale Di Clinica Medica	1969	Y	Not related
Castro, Caitlin D., Ohta, Yuko, Dooley, Helen and Flajnik, Martin F.	Noncoordinate expression of J-chain and Blimp-1 define nurse shark plasma cell populations during ontogeny	European Journal Of Immunology	2013	Y	Not related
Cauley, Jane A., Robbins, John, Chen, Zhao, Cummings, Steven R., Jackson, Rebecca D., LaCroix, Andrea Z., LeBoff, Meryl, Lewis, Cora E., McGowan, Joan, Neuner, Joan, Pettinger, Mary, Stefanick, Marcia L., Wactawski-Wende, Jean and Watts, Nelson B.	Effects of estrogen plus progestin on risk of fracture and bone mineral density: the Women's Health Initiative randomized trial	JAMA	2003	Y	Not related
Cavazza, Alberto, Harari, Sergio, Caminati, Antonella, Barbareschi, Mattia, Carbonelli, Cristiano, Spaggiari, Lucia, Paci, Massimiliano and Rossi, Giulio	The histology of pulmonary sarcoidosis: a review with particular emphasis on unusual and underrecognized features	International Journal Of Surgical Pathology	2009	Y	Not related
Cebrian, A., Pharoah, P. D., Ahmed, S., Ropero, S., Fraga, M. F., Smith, P. L., Conroy, D., Luben, R., Perkins, B., Easton, D. F., Dunning, A. M., Esteller, M. and Ponder, B. A.	Genetic variants in epigenetic genes and breast cancer risk	Carcinogenesis	2006
Cecka, J. M.	HLA matching for organ transplantation…why not?	International Journal Of Immunogenetics	2010	Y	Not related
Cegarra, M.	Le régime sans gluten : difficultés du suivi	Archives de Pédiatrie	2006	Y	Not in english
Celi, Francesco S. M. D.	Brown Adipose Tissue -- When It Pays to Be Inefficient	The New England Journal of Medicine	2009	Y	Not related
Centofanti, Sandra F., Francisco, Rossana P. V., Phillippi, Sonia T., Castro, Inar A., Hoshida, Mara S., Curi, Rui and Brizot, Maria L.	Low serum fatty acid levels in pregnancies with fetal gastroschisis: A prospective study	American Journal Of Medical Genetics. Part A	2018	Y	Not related
Cerda, Rodrigo A. and Torche, Arístides	EL VALOR ECONÓMICO DE REDUCIR TASAS DE MORTALIDAD	Trimestre Económico	2006	Y	Not in english
Cesaro, Simone, Corrò, Roberta, Pelosin, Anna, Gamba, Piergiorgio, Zadra, Nicola, Fusaro, Fabio, Pillon, Marta, Cusinato, Riccardo, Zampieri, Chiara, Magagna, Laura, Cavaliere, Mara, Tridello, Gloria, Zanon, Gianfranco and Zanesco, Luigi	A prospective survey on incidence and outcome of Broviac/Hickman catheter-related complications in pediatric patients affected by hematological and oncological diseases	Annals Of Hematology	2004	Y	Not related
Cetinkaya, Cihan, Martinsson, Tommy, Sandgren, Johanna, Träger, Catarina, Kogner, Per, Dumanski, Jan, Díaz de Ståhl, Teresita and Hedborg, Fredrik	Age dependence of tumor genetics in unfavorable neuroblastoma: arrayCGH profiles of 34 consecutive cases, using a Swedish 25-year neuroblastoma cohort for validation	BMC Cancer	2013	Y	Not related
Chabot, Bob	THE INSURANCE GAME	Motor Age	2006	Y	Not related
Chadwick, Robert B. and Guang-Liang, Jiang	Candidate tumor suppressor RIZ is frequently involved in colorectal carcinogenesis	Proceedings of the National Academy of Sciences of the United States of America	2000
Chahbouni, Mariam, Escames, Germaine, Venegas, Carmen, Sevilla, Belén, García, José Antonio, López, Luis C., Muñoz-Hoyos, Antonio, Molina-Carballo, Antonio and Acuña-Castroviejo, Darío	Melatonin treatment normalizes plasma pro-inflammatory cytokines and nitrosative/oxidative stress in patients suffering from Duchenne muscular dystrophy	Journal Of Pineal Research	2010	Y	Not related
Chaix, Paulette and Flamens, Paule	Sur l'aptitude désulfurante de quelques microorganismes homolactiques pourvus ou non de ferments hématiniques	Biochimica et Biophysica Acta	1952	Y	Not in english
Chakraborty, Devjani and Verma, Ramtej	Ameliorative effect of Emblica officinalis aqueous extract on ochratoxin-induced lipid peroxidation in the kidney and liver of mice	International Journal Of Occupational Medicine And Environmental Health	2010	Y	Not related
Champ, Martine	Devrions-nous manger plus de céréales complètes ?	Cahiers de Nutrition et de Diététique	2018	Y	Not in english
Champaneri, Shivam, Wand, Gary S., Malhotra, Saurabh S., Casagrande, Sarah S. and Golden, Sherita Hill	Biological basis of depression in adults with diabetes	Current Diabetes Reports	2010	Y	Not related
Champlin, R. E., Kastenberg, W. E. and Gale, R. P.	Radiation accidents and nuclear energy: medical consequences and therapy	Annals Of Internal Medicine	1988	Y	Not related
Chan, Carmen W. H., Au Yeung, Elce and Law, Bernard M. H.	Effectiveness of Physical Activity Interventions on Pregnancy-Related Outcomes among Pregnant Women: A Systematic Review	International Journal Of Environmental Research And Public Health	2019	Y	Not related
Chan, K. H., Cheung, R. T. F., Lee, R., Mak, W. and Ho, S. L.	Cerebral infarcts complicating tuberculous meningitis	Cerebrovascular Diseases (Basel, Switzerland)	2005	Y	Not related
Chan, Ruth, Leung, Jason and Woo, Jean	Dietary Patterns and Risk of Frailty in Chinese Community-Dwelling Older People in Hong Kong: A Prospective Cohort Study	Nutrients	2015	Y	Not related
Chandhoke, Paramjit S., Torrence, Ralph J., Clayman, Ralph V. and Rothstein, Marcos	Acquired Cystic Disease of the Kidney: A Management Dilemma	The Journal of Urology	1992	Y	Not related
Chandler-Laney, Paula C., Shepard, Desti N., Schneider, Camille R., Flagg, Lee Anne, Granger, Wesley M., Mancuso, Melissa S., Biggio, Joseph R. and Gower, Barbara A.	Relatively Low β-Cell Responsiveness Contributes to the Association of BMI with Circulating Glucose Concentrations Measured under Free-Living Conditions among Pregnant African American Women	The Journal Of Nutrition	2016	Y	Not related
Chandrakumar, Shivani Felicia and Yeung, Jensen	Cutaneous adverse events during vemurafenib therapy	Journal Of Cutaneous Medicine And Surgery	2014	Y	Not related
Chandrasekar, Pranatharthi	Diagnostic challenges and recent advances in the early management of invasive fungal infections	European Journal Of Haematology	2010	Y	Not related
Chang, C. K., Jacobs, Ira A., Theodosiou, Elena and Salti, George I.	Thick melanoma in the elderly	The American Surgeon	2003	Y	Not related
Chang, H. W., Chan, A., Kwong, D. L., Wei, W. I., Sham, J. S. and Yuen, A. P.	Detection of hypermethylated RIZ1 gene in primary tumor, mouth, and throat rinsing fluid, nasopharyngeal swab, and peripheral blood of nasopharyngeal carcinoma patient	Clin Cancer Res	2003
Chang, Lin, Tong, Kenneth and Ameen, Vanessa	Ischemic colitis and complications of constipation associated with the use of alosetron under a risk management plan: clinical characteristics, outcomes, and incidences	The American Journal Of Gastroenterology	2010	Y	Not related
Chang, Mei-Wei, Brown, Roger, Nitzke, Susan, Smith, Barbara and Eghtedary, Kobra	Stress, sleep, depression and dietary intakes among low-income overweight and obese pregnant women	Maternal And Child Health Journal	2015	Y	Not related
Chang, Mei-Wei, Schaffir, Jonathan, Brown, Roger and Wegener, Duane T.	Mediation by self-efficacy in the relation between social support and dietary intake in low-income postpartum women who were overweight or obese	Appetite	2019	Y	Not related
Chang, Y. S., Chang, C. C., Huang, H. Y., Lin, C. Y., Yeh, K. T. and Chang, J. G.	Detection of Molecular Alterations in Taiwanese Patients with Medullary Thyroid Cancer Using Whole-Exome Sequencing	Endocr Pathol	2018
Chango, Abalo and Pogribny, Igor P.	Considering Maternal Dietary Modulators for Epigenetic Regulation and Programming of the Fetal Epigenome	Nutrients	2015	Y	Not related
Chanussot, Jean-Claude and Danowski, Raymond-Gilbert	Chapitre 10 - Le sport en 10 questions	Book Section	2012	Y	Not in english
Chappell, G., Kutanzi, K., Uehara, T., Tryndyak, V., Hong, H. H., Hoenerhoff, M., Beland, F. A., Rusyn, I. and Pogribny, I. P.	Genetic and epigenetic changes in fibrosis-associated hepatocarcinogenesis in mice	Int J Cancer	2014
Chappell, James H., Jr., Wang, Xiao Dan and Loeken, Mary R.	Diabetes and apoptosis: neural crest cells and neural tube	Apoptosis: An International Journal On Programmed Cell Death	2009	Y	Not related
Charney, Evan	Behavior genetics and postgenomics	Behavioral and Brain Sciences	2012	Y	Not related
Chasan-Taber, Lisa, Fortner, Renée Turzanski, Gollenberg, Audra, Buonnaccorsi, John, Dole, Nancy and Markenson, Glenn	A Prospective Cohort Study of Modifiable Risk Factors for Gestational Diabetes among Hispanic Women: Design and Baseline Characteristics	Journal of Women's Health (15409996)	2010	Y	Not related
Chasan-Taber, Lisa, Marcus, Bess H., Stanek Iii, Edward, Ciccolo, Joseph T., Marquez, David X., Solomon, Caren G. and Markenson, Glenn	A Randomized Controlled Trial of Prenatal Physical Activity to Prevent Gestational Diabetes: Design and Methods	Journal of Women's Health (15409996)	2009	Y	Not related
Chatagnon, Amandine, Perriaud, Laury, Nazaret, Nicolas, Croze, Séverine, Benhattar, Jean, Lachuer, Joël and Dante, Robert	Preferential binding of the methyl-CpG binding domain protein 2 at methylated transcriptional start site regions	Epigenetics	2011	Y	Not related
Chatterjee, R., Colangelo, L. A., Yeh, H. C., Anderson, C. A., Daviglus, M. L., Liu, K. and Brancati, F. L.	Potassium intake and risk of incident type 2 diabetes mellitus: the Coronary Artery Risk Development in Young Adults (CARDIA) Study	Diabetologia	2012	Y	Not related
Chatterjee, Ranee, Davenport, Clemontina A., Svetkey, Laura P., Batch, Bryan C., Lin, Pao-Hwa, Ramachandran, Vasan S., Fox, Ervin R., Harman, Jane, Yeh, Hsin-Chieh, Selvin, Elizabeth, Correa, Adolfo, Butler, Kenneth and Edelman, David	Serum potassium is a predictor of incident diabetes in African Americans with normal aldosterone: the Jackson Heart Study	The American Journal Of Clinical Nutrition	2017	Y	Not related
Chaudhary, Neetu, Nijhawan, Aashima, Khurana, Jitendra P. and Khurana, Paramjit	Carotenoid biosynthesis genes in rice: structural analysis, genome-wide expression profiling and phylogenetic analysis	Molecular Genetics And Genomics: MGG	2010	Y	Not related
Chauveau, Philippe, Fouque, Denis, Combe, Christian and Aparicio, Michel	Évolution de l’alimentation du paléolithique à nos jours : progression ou régression ?	Néphrologie & Thérapeutique	2013	Y	Not in english
Chauvet, N., Romanò, N., Meunier, A. C., Galibert, E., Fontanaud, P., Mathieu, M. N., Osterstock, G., Osterstock, P., Baccino, E., Rigau, V., Loiseau, H., Bouillot-Eimer, S., Barlier, A., Mollard, P. and Coutry, N.	Combining Cadherin Expression with Molecular Markers Discriminates Invasiveness in Growth Hormone and Prolactin Pituitary Adenomas	Journal Of Neuroendocrinology	2016	Y	Not related
Chavasco, Juliana Moscardini, Prado E Feliphe, Bárbara Helena Muniz, Cerdeira, Claudio Daniel, Leandro, Fabrício Damasceno, Coelho, Luiz Felipe Leomil, Silva, Jéferson Junior da, Chavasco, Jorge Kleber and Dias, Amanda Latercia Tranches	Evaluation of antimicrobial and cytotoxic activities of plant extracts from southern Minas Gerais cerrado	Revista Do Instituto De Medicina Tropical De Sao Paulo	2014	Y	Not related
Chaves, José Humberto Belmino, Babayan, Arthur, Bezerra, Cledna de Melo, Linhares, Iara M. and Witkin, Steven S.	Maternal and neonatal interleukin-1 receptor antagonist genotype and pregnancy outcome in a population with a high rate of pre-term birth	American Journal Of Reproductive Immunology (New York, N.Y.: 1989)	2008	Y	Not related
Chávez-Morales, R. M., Jaramillo-Juárez, F., Posadas del Río, F. A., Reyes-Romero, M. A., Rodríguez-Vázquez, M. L. and Martínez-Saldaña, M. C.	Protective effect of Ginkgo biloba extract on liver damage by a single dose of CCl(4) in male rats	Human & Experimental Toxicology	2011	Y	Not related
Cheasley, Roslyn MSc, Keller, C. Peter PhD and Setton, Eleanor PhD	Lifetime excess cancer risk due to carcinogens in food and beverages: Urban versus rural differences in Canada	Canadian Journal of Public Health	2017	Y	Not related
Cheedipudi, S., Puri, D., Saleh, A., Gala, H. P., Rumman, M., Pillai, M. S., Sreenivas, P., Arora, R., Sellathurai, J., Schroder, H. D., Mishra, R. K. and Dhawan, J.	A fine balance: epigenetic control of cellular quiescence by the tumor suppressor PRDM2/RIZ at a bivalent domain in the cyclin a gene	Nucleic Acids Res	2015	Y	Not related
Cheikh Ismail, Leila, Bishop, Deborah C., Pang, Ruyan, Ohuma, Eric O., Kac, Gilberto, Abrams, Barbara, Rasmussen, Kathleen, Barros, Fernando C., Hirst, Jane E., Lambert, Ann, Papageorghiou, Aris T., Stones, William, Jaffer, Yasmin A., Altman, Douglas G., Noble, J. Alison, Giolito, Maria Rosa, Gravett, Michael G., Purwar, Manorama, Kennedy, Stephen H., Bhutta, Zulfiqar A. and Villar, José	Gestational weight gain standards based on women enrolled in the Fetal Growth Longitudinal Study of the INTERGROWTH-21st Project: a prospective longitudinal cohort study	BMJ : British Medical Journal (Online)	2016	Y	Not related
Chen, Aimin, Xu, Fan, Xie, Changchun, Wu, Tianying, Vuong, Ann M., Miao, Maohua, Yuan, Wei and DeFranco, Emily A.	Gestational Weight Gain Trend and Population Attributable Risks of Adverse Fetal Growth Outcomes in Ohio	Paediatric And Perinatal Epidemiology	2015	Y	Not related
Chen, Catherine, Garrido, Terhilda, Chock, Don, Okawa, Grant and Liang, Louise	The Kaiser Permanente Electronic Health Record: transforming and streamlining modalities of care	Health Affairs (Project Hope)	2009	Y	Not related
Chen, Chih-Ping	Syndromes, Disorders and Maternal Risk Factors Associated With Neural Tube Defects (VI)	Taiwanese Journal of Obstetrics and Gynecology	2008	Y	Not related
Chen, Edwin, Huang, Xiaoyong, Zheng, Yanzhen, Li, You-Jun, Chesney, Alden, Ben-David, Yaacov, Yang, Eric and Hough, Margaret R.	Phosphorylation of HOX11/TLX1 on Threonine-247 during mitosis modulates expression of cyclin B1	Molecular Cancer	2010	Y	Not related
Chen, E., Lim, M. S., Rosic-Kablar, S., Liu, J., Jolicoeur, P., Dubé, I. D. and Hough, M. R.	Dysregulated expression of mitotic regulators is associated with B-cell lymphomagenesis in HOX11-transgenic mice	Oncogene	2006	Y	Not related
Chen, Liwei, Appel, Lawrence J., Loria, Catherine, Lin, Pao-Hwa, Champagne, Catherine M., Elmer, Patricia J., Ard, Jamy D., Mitchell, Diane, Batch, Bryan C., Svetkey, Laura P. and Caballero, Benjamin	Reduction in consumption of sugar-sweetened beverages is associated with weight loss: the PREMIER trial	The American Journal Of Clinical Nutrition	2009	Y	Not related
Chen, L., Smith, G. D., Donovan, J., Neal, D. E., Hamdy, F. C., Cox, A., Day, I. N. M., Rodriguez, S., Davis, M. and Lewis, S. J.	Effect of vitamin D receptor gene on prostate cancer progression: genetic association study and meta-analysis	European Journal of Cancer Supplements	2008	Y	Not related
Chen, L. B., Xu, J. Y., Yang, Z. and Wang, G. B.	Silencing SMYD3 in hepatoma demethylates RIZI promoter induces apoptosis and inhibits cell proliferation and migration	World J Gastroenterol	2007
Chen, Ling-Wei, Lim, Ai Lin, Colega, Marjorelee, Tint, Mya-Thway, Aris, Izzuddin M., Tan, Chuen Seng, Chong, Yap-Seng, Gluckman, Peter D., Godfrey, Keith M., Kwek, Kenneth, Saw, Seang-Mei, Yap, Fabian, Lee, Yung Seng, Chong, Mary Foong-Fong and van Dam, Rob M.	Maternal folate status, but not that of vitamins B-12 or B-6, is associated with gestational age and preterm birth risk in a multiethnic Asian population	The Journal Of Nutrition	2015	Y	Not related
Chen, Mei-Jou, Wei, Shin-Yi, Yang, Wei-Shiung, Wu, Tsai-Tzu, Li, Huei-Ying, Ho, Hong-Nerng, Yang, Yu-Shih and Chen, Pei-Lung	Concurrent exome-targeted next-generation sequencing and single nucleotide polymorphism array to identify the causative genetic aberrations of isolated Mayer-Rokitansky-Küster-Hauser syndrome	Human Reproduction (Oxford, England)	2015	Y	Not related
Chen, Shiuh-Yung, Lin, Wei-Chung and Chen, Chin-Tu	Split-and-merge image segmentation based on localized feature analysis and statistical tests	CVGIP: Graphical Models and Image Processing	1991	Y	Not related
Chen, W., Sailhamer, E., Berger, D. L. and Rattner, D. W.	Operative time is a poor surrogate for the learning curve in laparoscopic colorectal surgery	Surgical Endoscopy	2007	Y	Not related
Chen, Xiaoliang, Jia, Chunshu, Jia, Chunyi, Jin, Xingyi and Gu, Xinquan	MicroRNA-374a Inhibits Aggressive Tumor Biological Behavior in Bladder Carcinoma by Suppressing Wnt/β-Catenin Signaling	Cellular Physiology And Biochemistry: International Journal Of Experimental Cellular Physiology, Biochemistry, And Pharmacology	2018	Y	Not related
Chen, Xiaotian and Wang, Haichao	Du thé contre les chocs septiques… et les maladies cardio-vasculaires?	Revue Francophone des Laboratoires	2006	Y	Not in english
Chen, Xu-bing, Liu, Zhao-gang, Yuan, Jian-bing and Tian, Hong-wei	[Application of three-dimensional virtual technology in mandibular defects reconstruction with free fibular flap]	Shanghai Kou Qiang Yi Xue = Shanghai Journal Of Stomatology	2015	Y	Not related
Chen, X. X., Lai, M. D., Zhang, Y. L. and Huang, Q.	Less cytotoxicity to combination therapy of 5-fluorouracil and cisplatin than 5-fluorouracil alone in human colon cancer cell lines	World J Gastroenterol	2002	Y	Not related
Chen, Yang, Beck, Audrey, Davenport, Christina, Chen, Yuan, Shattuck, Donna and Tavtigian, Sean V.	Characterization of TRZ1, a yeast homolog of the human candidate prostate cancer susceptibility gene ELAC2 encoding tRNase Z	BMC Molecular Biology	2005	Y	Not related
Chen, Zhangguo, Yan, Catherine T., Dou, Yali, Viboolsittiseri, Sawanee S. and Wang, Jing H.	The role of a newly identified SET domain-containing protein, SETD3, in oncogenesis	Haematologica	2013	Y	Not related
Cheng, Guo, Gerlach, Steffi, Libuda, Lars, Kranz, Sibylle, Günther, Anke L. B., Karaolis-Danckert, Nadina, Kroke, Anja and Buyken, Anette E.	Diet Quality in Childhood Is Prospectively Associated with the Timing of Puberty but Not with Body Composition at Puberty Onset1,2	The Journal of Nutrition	2010	Y	Not related
Cheng, Guo, Libuda, Lars, Karaolis-Danckert, Nadina, Alexy, Ute, Bolzenius, Katja, Remer, Thomas and Buyken, Anette E.	Trends in dietary carbohydrate quality during puberty from 1988 to 2007: a cause for concern?	The British Journal of Nutrition	2010	Y	Not related
Cheng, H. Y., Chen, X. W., Cheng, L., Liu, Y. D. and Lou, G.	DNA methylation and carcinogenesis of PRDM5 in cervical cancer	J Cancer Res Clin Oncol	2010	Y	Not related
Cheng, Philip E.	Nonparametric estimation of survival curve under dependent censorship	Journal of Statistical Planning and Inference	1989	Y	Not related
Cheng, T. Y., Makar, K. W., Neuhouser, M. L., Miller, J. W., Song, X., Brown, E. C., Beresford, S. A., Zheng, Y., Poole, E. M., Galbraith, R. L., Duggan, D. J., Habermann, N., Bailey, L. B., Maneval, D. R., Caudill, M. A., Toriola, A. T., Green, R. and Ulrich, C. M.	Folate-mediated one-carbon metabolism genes and interactions with nutritional factors on colorectal cancer risk: Women's Health Initiative Observational Study	Cancer	2015	Y	Not related
Cheng, Wang, Yu-Ming, Chen, Xiao-Ling, Lin, Yu-Ying, Fan, Yun-Kai, Lu, Yuan-Ting, Liu, Xing-Lan, Zhang and Chun-Hua, Xu	Diet Quality Scores and Risk of Nasopharyngeal Carcinoma in Chinese Adults: A Case-Control Study	Nutrients	2016	Y	Not related
Cheng, Xiaodong, Collins, Robert E. and Zhang, Xing	Structural and sequence motifs of protein (histone) methylation enzymes	Annual Review Of Biophysics And Biomolecular Structure	2005	Y	Not related
Cheremisininoff, Nicholas P., Rosenfeld, Paul and Davletshin, Anton R.	CHAPTER FOUR: Refineries	Book Section	2008	Y	Not related
Chesné, C., Guyomard, C., Guillouzo, A., Schmid, J., Ludwig, E. and Sauter, T.	Metabolism of Meloxicam in human liver involves cytochromes P4502C9 and 3A4	Xenobiotica; The Fate Of Foreign Compounds In Biological Systems	1998	Y	Not related
Chevallier, Laurent	1 - Les glucides	Book Section	2009	Y	Not in english
Chevallier, Laurent	3 - Les protéines	Book Section	2009	Y	Not in english
Chevallier, Laurent	16 - Maladies cardio-vasculaires (MCV) et syndrome métabolique	Book Section	2009	Y	Not in english
Chevallier, Laurent	25 - Obésité et surpoids	Book Section	2009	Y	Not in english
Chevassusau-Louis, Nicolas	L'ADN recombiné, une «œuvre d'art scientifique”	Biofutur	2000	Y	Not in english
Chew, Sue Anne and Danti, Serena	Biomaterial-Based Implantable Devices for Cancer Therapy	Advanced Healthcare Materials	2017	Y	Not related
Chi, K. H., Wang, H. E., Chen, F. D., Chao, Y., Liu, R. S., Chou, S. L., Wang, Y. S. and Yen, S. H.	Preclinical evaluation of locoregional delivery of radiolabeled iododeoxyuridine and thymidylate synthase inhibitor in a hepatoma model	Journal Of Nuclear Medicine: Official Publication, Society Of Nuclear Medicine	2001	Y	Not related
Chidlovskii, E., Tahar, A., Deschasse, G. and Couturier, P.	Encéphalopathie de Gayet Wernicke associée à une encéphalopathie pellagrique : complication rare et inhabituelle chez une femme âgée hospitalisée pour pneumopathie d’inhalation	La Revue de Médecine Interne	2012	Y	Not in english
Chihara, Izumi, Hayes, Donald K., Chock, Linda R., Fuddy, Loretta J., Rosenberg, Deborah L. and Handler, Arden S.	Relationship between gestational weight gain and birthweight among clients enrolled in the Special Supplemental Nutrition Program for Women, Infants, and Children (WIC), Hawaii, 2003-2005	Maternal And Child Health Journal	2014	Y	Not related
Chinoy, Hector, Lamb, Janine A., Ollier, William E. R. and Cooper, Robert G.	Recent advances in the immunogenetics of idiopathic inflammatory myopathy	Arthritis Research & Therapy	2011	Y	Not related
Chithra, Pushpan K., Jayalekshmy, Ananthasankaran and Helen, Antony	Petroleum ether extract of Njavara rice (Oryza sativa) bran upregulates the JAK2-STAT3-mediated anti-inflammatory profile in macrophages and aortic endothelial cells promoting regression of atherosclerosis	Biochemistry And Cell Biology = Biochimie Et Biologie Cellulaire	2017	Y	Not related
Chittka, A. and Chao, M. V.	Identification of a zinc finger protein whose subcellular distribution is regulated by serum and nerve growth factor	Proceedings Of The National Academy Of Sciences Of The United States Of America	1999	Y	Not related
Chittoor, G., Farook, V. S., Puppala, S., Fowler, S. P., Schneider, J., Dyer, T. D., Cole, S. A., Lynch, J. L., Curran, J. E., Almasy, L., Maccluer, J. W., Comuzzie, A. G., Hale, D. E., Ramamurthy, R. S., Dudley, D. J., Moses, E. K., Arya, R., Lehman, D. M., Jenkinson, C. P., Bradshaw, B. S., Defronzo, R. A., Blangero, J. and Duggirala, R.	Localization of a major susceptibility locus influencing preterm birth	Molecular Human Reproduction	2013	Y	Not related
Chiu, Brian Chih-Hung and Gapstur, Susan M.	Changes in diet during adult life and risk of colorectal adenomas	Nutrition And Cancer	2004	Y	Not related
Chiyo, Taiga, Kobara, Hideki, Mori, Hirohito, Katsuki, Naomi, Haba, Reiji and Masaki, Tsutomu	Submucosal Endoscopic Sampling for Indefinite Gastric Linitis Plastica Infiltrating into the Submucosal Layer	Journal Of Gastrointestinal And Liver Diseases: JGLD	2015	Y	Not related
Cho, Yong Gu, Choi, Byung Joon, Kim, Chang Jae, Song, Jae Hwi, Zhang, Cao, Nam, Suk Woo, Lee, Jung Young and Park, Won Sang	Genetic analysis of the DBC2 gene in gastric cancer	Acta Oncologica (Stockholm, Sweden)	2008	Y	Not related
Choi, Jae Duk, Park, Mi Ae and Lee, Jong-Soo	Suppression and recovery of BRCA1-mediated transcription by HP1γ via modulation of promoter occupancy	Nucleic Acids Research	2012	Y	Not related
Choi, Jin Soo, Zheng, Long Tai, Ha, Eunyoung, Lim, Yun Jeong, Kim, Yeul Hong, Wang, Young-Pil and Lim, Young	Comparative genomic hybridization array analysis and real-time PCR reveals genomic copy number alteration for lung adenocarcinomas	Lung	2006	Y	Not related
Choi, Jin Young, Hwang, Jessica and Yi, Jenny	Acculturation, Body Perception, and Weight Status Among Vietnamese American Students	Journal of Immigrant and Minority Health	2011	Y	Not related
Choi, Moon-Chang, Jong, Hyun-Soon, Kim, Tai Young, Song, Sang-Hyun, Lee, Dong Soon, Lee, Jung Weon, Kim, Tae-You, Kim, Noe Kyeong and Bang, Yung-Jue	AKAP12/Gravin is inactivated by epigenetic mechanism in human gastric carcinoma and shows growth suppressor activity	Oncogene	2004	Y	Not related
Choi, Sung-Su, Rasshofer, Rudolf and Roggendorf, Michael	Propagation of woodchuck hepatitis delta virus in primary woodchuck hepatocytes	Virology	1988	Y	Not related
Chou, Kuo-Chen, Némethy, George, Pottle, Marcia and Scheraga, Harold A.	Energy of stabilization of the right-handed βαβ crossover in proteins	Journal of Molecular Biology	1989	Y	Not related
Chou, Roger	Evidence-Based Medicine and the Challenge of Low Back Pain: Where Are We Now?	Pain Practice	2005	Y	Not related
Chouraqui, J. P.	Chapitre 14 - Gastro-entérologie	Book Section	2011	Y	Not in english
Chow, Catherine K.	Imaging in inflammatory breast carcinoma	Breast Disease	2005	Y	Not related
Chow, Judith C., Watson, John G., Mauderly, Joe L., Costa, Daniel L., Wyzga, Ronald E., Vedal, Sverre, Hidy, George M., Altshuler, Sam L., Marrack, David, Heuss, Jon M., Wolff, George T., Pope, C. Arden, 3rd and Dockery, Douglas W.	Health effects of fine particulate air pollution: lines that connect	Journal Of The Air & Waste Management Association (1995)	2006	Y	Not related
Choy, Kyungcheol, Nash, Sarah H., Kristal, Alan R., Hopkins, Scarlett, Boyer, Bert B. and O'Brien, Diane M.	The carbon isotope ratio of alanine in red blood cells is a new candidate biomarker of sugar-sweetened beverage intake	The Journal Of Nutrition	2013	Y	Not related
Christensen, Nedra K., Elaine Boswell, King, Hardy, Sherrie and Pfister, Roxane	Food Practices and Preferences in Youth With Diabetes	Diabetes Spectrum	2007	Y	Not related
Christiansen, S., Klocke, A., Hoffman, A. and Autschbach, R.	Surgical management of a left main stem coronary artery aneurysm	Journal Of Cardiac Surgery	2008	Y	Not related
Christidi, Effimia, Huang, Haojun and Brunham, Liam R.	CRISPR/Cas9-mediated genome editing in human stem cell-derived cardiomyocytes: Applications for cardiovascular disease modelling and cardiotoxicity screening	Drug Discovery Today: Technologies	2018	Y	Not related
Chu, C. S. and Rubin, S. C.	Second-look laparotomy for epithelial ovarian cancer: a reappraisal	Current Oncology Reports	2001	Y	Not related
Chu, Da-Ming, Wahlqvist, Mark L., Chang, Hsing-Yi, Yeh, Nai-Hua and Lee, Meei-Shyuan	Choline and betaine food sources and intakes in Taiwanese	Asia Pacific Journal Of Clinical Nutrition	2012	Y	Not related
Chua, Daniel T. T., Wei, William I., Wong, Maria P., Sham, Jonathan S. T., Nicholls, John and Au, Gordon K. H.	Phase II study of gefitinib for the treatment of recurrent and metastatic nasopharyngeal carcinoma	Head & Neck	2008	Y	Not related
Chun, Ock K., Chung, Chin E., Ying, Wang, Padgitt, Andrea and Song, Won O.	Changes in Intakes of Total and Added Sugar and their Contribution to Energy Intake in the U.S	Nutrients	2010	Y	Not related
Chun, Ock K., Floegel, Anna, Chung, Sang-Jin, Chung, Chin Eun, Song, Won O. and Koo, Sung I.	Estimation of antioxidant intakes from diet and supplements in U.S. adults	The Journal Of Nutrition	2010	Y	Not related
Ciaccia, D. and Gress, F. G.	Somatostatin receptor scintigraphy in the Zollinger-Ellison syndrome	Annals Of Internal Medicine	1997	Y	Not related
Ciftçi, Ergin, Ince, Erdal and Doğru, Ulker	Pyrexia of unknown origin in children: a review of 102 patients from Turkey	Annals Of Tropical Paediatrics	2003	Y	Not related
Ciurea, Stefan O., Rodrigues, Morgani, Giralt, Sergio and de Lima, Marcos	Aging, acute myelogenous leukemia, and allogeneic transplantation: do they belong in the same sentence?	Clinical Lymphoma & Myeloma	2009	Y	Not related
Clark, Amander T.	DNA methylation remodeling in vitro and in vivo	Current Opinion in Genetics & Development	2015	Y	Not related
Clark, Christopher M., Schneider, Julie A., Bedell, Barry J., Beach, Thomas G., Bilker, Warren B., Mintun, Mark A., Pontecorvo, Michael J., Hefti, Franz, Carpenter, Alan P., Flitter, Matthew L., Krautkramer, Michael J., Kung, Hank F., Coleman, R. Edward, Doraiswamy, P. Murali, Fleisher, Adam S., Sabbagh, Marwan N., Sadowsky, Carl H., Reiman, Eric P., Zehntner, Simone P. and Skovronsky, Daniel M.	Use of florbetapir-PET for imaging beta-amyloid pathology	JAMA	2011	Y	Not related
Clark, William F., Na, Yingbo, Rosansky, Steven J., Sontrop, Jessica M., Macnab, Jennifer J., Glassock, Richard J., Eggers, Paul W., Jackson, Kirby and Moist, Louise	Association between estimated glomerular filtration rate at initiation of dialysis and mortality	CMAJ: Canadian Medical Association Journal = Journal De L'association Medicale Canadienne	2011	Y	Not related
Clarke, Chester C., Mowat, Fionna S., Kelsh, Michael A. and Roberts, Mark A.	Pleural plaques: a review of diagnostic issues and possible nonasbestos factors	Archives Of Environmental & Occupational Health	2006	Y	Not related
Clarke, Matthew and Islam, Sardar M.	The relationship between national income and health: a new measure applied to Bangkok	Progress in Development Studies	2005	Y	Not related
Clarke, Philippa J., O'Malley, Patrick M., Johnston, Lloyd D., Schulenberg, John E. and Lantz, Paula	Differential trends in weight-related health behaviors among American young adults by gender, race/ethnicity, and socioeconomic status: 1984-2006	American Journal Of Public Health	2009	Y	Not related
Claro, Rafael M. PhD, Levy, Renata B. PhD, Popkin, Barry M. PhD and Monteiro, Carlos A. PhD	Sugar-Sweetened Beverage Taxes in Brazil	American Journal of Public Health	2012	Y	Not related
Claudio, Luz	Standing on principle: the global push for environmental justice	Environmental Health Perspectives	2007	Y	Not related
Clement, G., Clement, J. and Le Breton, E.	[Lipids of the total liver and of the cellular structures in the rat subjected to a rice diet with or without carcinogen]	Comptes Rendus Hebdomadaires Des Seances De L'academie Des Sciences	1953	Y	Not related
Clere, Nicolas	Composer une trousse à pharmacie de voyage	Actualités Pharmaceutiques	2013	Y	Not in english
Clere, Nicolas	Surpoids, obésité et conseil officinal	Actualités Pharmaceutiques	2013	Y	Not in english
Clere, Nicolas	Stress et troubles digestifs	Actualités Pharmaceutiques	2018	Y	Not in english
Clere, Nicolas and Faure, Sébastien	Les cytotoxiques par voie orale	Actualités Pharmaceutiques	2018	Y	Not in english
Clerici, R., Conti, G., Scarpini, E., De Riz, M., Baron, P. L. and Scarlato, G.	Visual loss and enlarged extraocular muscles from metastatic signet ring carcinoma	Journal Of Neurology	2001	Y	Not related
Clifton, Molly K., Westman, Belinda J., Thong, Sock Yue, O’Connell, Mitchell R., Webster, Michael W., Shepherd, Nicholas E., Quinlan, Kate G., Crossley, Merlin, Blobel, Gerd A. and Mackay, Joel P.	The Identification and Structure of an N-Terminal PR Domain Show that FOG1 Is a Member of the PRDM Family of Proteins	PLoS ONE	2014	Y	Not related
Coathup, V., Wheeler, S. and Smith, L.	A method comparison of a food frequency questionnaire to measure folate, choline, betaine, vitamin C and carotenoids with 24-h dietary recalls in women of reproductive age	European Journal of Clinical Nutrition	2016	Y	Not related
Coba de la Peña, Teodoro, Cárcamo, Claudia B., Almonacid, Luis, Zaballos, Angel, Lucas, M. Mercedes, Balomenos, Dimitrios and Pueyo, José J.	A salt stress-responsive cytokinin receptor homologue isolated from Medicago sativa nodules	Planta	2008	Y	Not related
Cock-Rada, Alicia and Weitzman, Jonathan B.	The methylation landscape of tumour metastasis	Biology Of The Cell	2013	Y	Not related
Coco-Martin, J. M. and Begg, A. C.	Detection of radiation-induced chromosome aberrations using fluorescence in situ hybridization in drug-induced premature chromosome condensations of tumour cell lines with different radiosensitivities	International Journal Of Radiation Biology	1997	Y	Not related
Coe, B. P., Lockwood, W. W., Girard, L., Chari, R., Macaulay, C., Lam, S., Gazdar, A. F., Minna, J. D. and Lam, W. L.	Differential disruption of cell cycle pathways in small cell and non-small cell lung cancer	British Journal Of Cancer	2006	Y	Not related
Cognat, E., Hainque, E., Mesnage, V. and Levy, R.	Dysautonomie sévère révélatrice d’une encéphalopathie de Gayet-Wernicke	Revue Neurologique	2011	Y	Not in english
Cohen, Beth E., Garg, Sachin K., Ali, Sadia, Harris, William S. and Whooley, Mary A.	Red blood cell docosahexaenoic acid and eicosapentaenoic acid concentrations are positively associated with socioeconomic status in patients with established coronary artery disease: data from the Heart and Soul Study	The Journal Of Nutrition	2008	Y	Not related
Cohen, Deborah, Manuel, Douglas G., Tugwell, Peter, Sanmartin, Claudia and Ramsay, Tim	Does Higher Spending Improve Survival Outcomes for Myocardial Infarction? Examining the Cost-Outcomes Relationship Using Time-Varying Covariates	Health Services Research	2015	Y	Not related
Cohen, Lee M., Collins, Frank L. and Britt, Dana M.	The effect of chewing gum on tobacco withdrawal	Addictive Behaviors	1997	Y	Not related
Cohen, Philip R.	Sweet's syndrome--a comprehensive review of an acute febrile neutrophilic dermatosis	Orphanet Journal Of Rare Diseases	2007	Y	Not related
Cohen, P. R., Rapini, R. P. and Farhood, A. I.	Expression of the human hematopoietic progenitor cell antigen CD34 in vascular and spindle cell tumors	Journal Of Cutaneous Pathology	1993	Y	Not related
Cohen-Letessier, A.	Actualités cosmétiques dans le vieillissement cutané	Annales de Dermatologie et de Vénéréologie	2009	Y	Not in english
Coker, Eric, Gunier, Robert, Bradman, Asa, Harley, Kim, Kogut, Katherine, Molitor, John and Eskenazi, Brenda	Association between Pesticide Profiles Used on Agricultural Fields near Maternal Residences during Pregnancy and IQ at Age 7 Years	International Journal Of Environmental Research And Public Health	2017	Y	Not related
Colapinto, Cynthia K. PhD R. D., Rossiter, Melissa PhD R. D., Khan, Mohammad K. A., Kirk, Sara F. L. PhD and Veugelers, Paul J. PhD	Obesity, lifestyle and socio-economic determinants of vitamin D intake: A population-based study of Canadian children	Canadian Journal of Public Health	2014	Y	Not related
Cole, Henry P. and Donovan, Teresa A.	Older farmers' prevalence, capital, health, age-related limitations, and adaptations	Journal Of Agromedicine	2008	Y	Not related
Cole-Lewis, Heather J., Kershaw, Trace S., Earnshaw, Valerie A., Yonkers, Kimberly Ann, Lin, Haiqun and Ickovics, Jeannette R.	Pregnancy-specific stress, preterm birth, and gestational age among high-risk young women	Health Psychology	2014	Y	Not related
Colette, C., Monnier, L. and Schlienger, J. L.	Les temps modernes de la saga alimentaire : le rêve est-il toujours vivant ?: (2e partie)	Médecine des Maladies Métaboliques	2011	Y	Not in english
Colin, Laurence and Van Lint, Carine	Molecular control of HIV-1 postintegration latency: implications for the development of new therapeutic strategies	Retrovirology	2009	Y	Not related
Collier, Simon, Lee, Haeryun, Burgess, Rosemary and Adler, Paul	The WD40 Repeat Protein Fritz Links Cytoskeletal Planar Polarity to Frizzled Subcellular Localization in the Drosophila Epidermis	Genetics	2005	Y	Not related
Colón-Bolea, Paula and Crespo, Piero	Lysine methylation in cancer: SMYD3-MAP3K2 teaches us new lessons in the Ras-ERK pathway	Bioessays: News And Reviews In Molecular, Cellular And Developmental Biology	2014	Y	Not related
Combes, Alain, Mokhtari, Mourad, Couvelard, Anne, Trouillet, Jean-Louis, Baudot, Jérôme, Hénin, Dominique, Gibert, Claude and Chastre, Jean	Clinical and autopsy diagnoses in the intensive care unit: a prospective study	Archives Of Internal Medicine	2004	Y	Not related
Conde-Estévez, David, Salas, Esther and Albanell, Joan	Survey of oral chemotherapy safety and adherence practices of hospitals in Spain	International Journal Of Clinical Pharmacy	2013	Y	Not related
Connor, Erin E., Kahl, Stanislaw, Elsasser, Theodore H., Parker, Joel S., Li, Robert W., Van Tassell, Curtis P., Baldwin, Ransom L. th and Barao, Scott M.	Enhanced mitochondrial complex gene function and reduced liver size may mediate improved feed efficiency of beef cattle during compensatory growth	Functional & Integrative Genomics	2010	Y	Not related
Consoli, S. M. and Bruckert, E.	Lieu de contrôle relatif à la santé et représentations du cholestérol. Résultats de l’enquête FRACTION	L'Encéphale	2004	Y	Not in english
Conti, Ad, Kobets, T., Escudero-Lourdes, C., Montgomery, B., Tryndyak, V., Beland, F. A., Doerge, D. R. and Pogribny, I. P.	Dose- and time-dependent epigenetic changes in the livers of Fisher 344 rats exposed to furan	Toxicol Sci	2014	Y	Not related
Contreras-Manzano, Alejandra, Villalpando, Salvador, García-Díaz, Claudia and Flores-Aldana, Mario	Cardiovascular Risk Factors and Their Association with Vitamin D Deficiency in Mexican Women of Reproductive Age	Nutrients	2019	Y	Not related
Cook, Nakela L.	Eliminating the Sex and Gender Gap and Transforming the Cardiovascular Health of All Women	Ethnicity & Disease	2019	Y	Not related
Cooper, R. G. and Al-Alami, U.	Food consumption patterns of female undergraduate students in the United Arab Emirates	West African Journal Of Medicine	2011	Y	Not related
Copeland, Robert A., Solomon, Michael E. and Richon, Victoria M.	Protein methyltransferases as a target class for drug discovery	Nature Reviews. Drug Discovery	2009	Y	Not related
Cora, Mario G. and Goldblum, David K.	Increasing business value through proper design and operation of landfill gas collection and control systems	Environmental Quality Management	2011	Y	Not related
Corbeil, H. B. and Branton, P. E.	Characterization of an E2F-p130 complex formed during growth arrest	Oncogene	1997	Y	Not related
Coronini, Par Roger, Joly, Pierre-Benoit and Looze, Marie-Angèle de	Génomique: une course à handicap	Biofutur	1997	Y	Not in english
Corradi, Domenico, Wenger, Doris E., Bertoni, Franco, Bacchini, Patrizia, Bosio, Silvia, Goldoni, Matteo, Unni, K. Krishnan, Sim, Franklin H. and Inwards, Carrie Y.	Multicentric osteosarcoma: clinicopathologic and radiographic study of 56 cases	American Journal Of Clinical Pathology	2011	Y	Not related
Corrigan, David J., Luchsinger, Larry L., Justino de Almeida, Mariana, Williams, Linda J., Strikoudis, Alexandros and Snoeck, Hans-Willem	PRDM16 isoforms differentially regulate normal and leukemic hematopoiesis and inflammatory gene signature	The Journal Of Clinical Investigation	2018	Y	Not related
Corsair, H. J., Ruch, Jennifer Bassman, Zheng, Pearl Q., Hobbs, Benjamin F. and Koonce, Joseph F.	Multicriteria Decision Analysis of Stream Restoration: Potential and Examples	Group Decision & Negotiation	2009	Y	Not related
Cosgrove, Michael S. and Patel, Anamika	Mixed lineage leukemia: a structure-function perspective of the MLL1 protein	The FEBS Journal	2010	Y	Not related
Costanza, Robert	Beyond reciprocity	BioScience	1998	Y	Not related
Cota, Bridget M. and Allen, Patricia Jackson	The Developmental Origins of Health and Disease Hypothesis	Pediatric Nursing	2010	Y	Not related
Cotten, A., Philippe, P. and Flipo, R. M.	Chapitre 3 - Polyarthrite rhumatoïde	Book Section	2013	Y	Not in english
Couet, C., Jacobi, D. and Maillot, F.	CHAPITRE 14 - Obésité de l'adulte	Book Section	2011	Y	Not in english
Couet, C., Jacobi, D. and Maillot, F.	Chapitre 15 - Obésité de l'adulte	Book Section	2014	Y	Not in english
Couic-Marinier, Françoise	Gestion des nausées chez un patient cancéreux suivant un traitement hautement émétisant à base de cisplatine	Actualités Pharmaceutiques	2012	Y	Not in english
Couic-Marinier, Françoise and Pillon, François	Prise en charge d’une colite radique	Actualités Pharmaceutiques	2015	Y	Not in english
Couic-marinier, Françoise and Pillon, François	Un accès goutteux chez un homme âgé de 57 ans	Actualités Pharmaceutiques	2017	Y	Not in english
Couic-Marinier, Françoise and Pillon, François	Un traitement par liraglutide chez un patient diabétique de type 2 à haut risque cardiovasculaire	Actualités Pharmaceutiques	2017	Y	Not in english
Courcelles, Mathieu, Frémin, Christophe, Voisin, Laure, Lemieux, Sébastien, Meloche, Sylvain and Thibault, Pierre	Phosphoproteome dynamics reveal novel ERK1/2 MAP kinase substrates with broad spectrum of functions	Molecular Systems Biology	2013	Y	Not related
Courtin-Donas, Ségolène	Chien et chat, à chaque pathologie son alimentation	Actualités Pharmaceutiques	2011	Y	Not in english
Cowling, Krycia, Stuart, Elizabeth A., Neff, Roni A., Magraw, Daniel, Vernick, Jon and Porter, Keshia Pollack	World Trade Organization membership and changes in noncommunicable disease risk factors: a comparative interrupted time-series analysis, 1980–2013	World Health Organization. Bulletin of the World Health Organization	2019	Y	Not related
Crandall, Carolyn J., Karlamangla, Arun, Huang, Mei-Hua, Ursin, Giske, Guan, Min and Greendale, Gail A.	Association of new-onset breast discomfort with an increase in mammographic density during hormone therapy	Archives Of Internal Medicine	2006	Y	Not related
Creamer, A., Gaastra, B., Odogwu, S. and Whitelaw, Bc	POEMS syndrome: a challenging diagnosis of a rare disease	British Journal Of Hospital Medicine (London, England: 2005)	2014	Y	Not related
Creanza, Teresa Maria, Liguori, Maria, Liuni, Sabino, Nuzziello, Nicoletta and Ancona, Nicola	Meta-Analysis of Differential Connectivity in Gene Co-Expression Networks in Multiple Sclerosis	International Journal of Molecular Sciences	2016	Y	Not related
Crepas, Kenneth J., Henebry, Kathleen L., Auxier, Albert L., Cho, Dongsae, Jennings, William, Mercurio-Jennings, Penelope, Kang, Han B., Kleffner, Anne E., Smith, Dean G. and Doerpinghaus, Helen I.	BOOK REVIEWS	Journal of Risk & Insurance	1996	Y	Not related
Criblez, Dominique, Treumann, Thomas and Metzger, Jürg	[Imaging studies in the diagnosis of functional abdominal disorders]	Therapeutische Umschau. Revue Therapeutique	2009	Y	Not related
Crispim, Sandra P., Geelen, Anouk, de Vries, Jeanne H. M., Freisling, Heinz, Souverein, Olga W., Hulshof, Paul J. M., Ocke, Marga C., Boshuizen, Hendriek, Andersen, Lene F., Ruprich, Jiri, De Keyzer, Willem, Huybrechts, Inge, Lafay, Lionel, de Magistris, Maria S., Ricceri, Fulvio, Tumino, Rosario, Krogh, Vittorio, Bueno-de-Mesquita, H. Bas, Beulens, Joline W. J., Boutron-Ruault, Marie-Christine, …	Bias in protein and potassium intake collected with 24-h recalls (EPIC-Soft) is rather comparable across European populations	European Journal Of Nutrition	2012	Y	Not related
Criss, Shaniece, Woo Baidal, Jennifer A., Goldman, Roberta E., Perkins, Meghan, Cunningham, Courtney and Taveras, Elsie M.	The Role of Health Information Sources in Decision-Making Among Hispanic Mothers During Their Children's First 1000 Days of Life	Maternal And Child Health Journal	2015	Y	Not related
Crivelli, O., Lavarini, C., Chiaberge, E., Amoroso, A., Farci, P., Negro, F. and Rizzetto, M.	Microsomal autoantibodies in chronic infection with the HBsAg associated delta (delta) agent	Clinical And Experimental Immunology	1983	Y	Not related
Crocco, Melisa Candela, Fratnz, Nilo and Bos-Mikich, Adriana	Substrates and supplements for hESCs: a critical review	Journal Of Assisted Reproduction And Genetics	2013	Y	Not related
Cross, Lisa W.	Psychodynamic therapy and motivational interviewing: Approaches to medical issues in low motivation anorexics	Journal of Psychotherapy Integration	2013	Y	Not related
Crow, Mary K., Kirou, Kyriakos A. and Wohlgemuth, Jay	Microarray analysis of interferon-regulated genes in SLE	Autoimmunity	2003	Y	Not related
Csergo, Julia	Le sucre : de l’idéalisation à l’ostracisme	Cahiers de Nutrition et de Diététique	2008	Y	Not in english
Cueto, Heidi T., Riis, Anders H., Hatch, Elizabeth E., Wise, Lauren A., Rothman, Kenneth J. and Mikkelsen, Ellen M.	Predictors of preconceptional folic acid or multivitamin supplement use: a cross-sectional study of Danish pregnancy planners	Clinical Epidemiology	2012	Y	Not related
Cuilleret, Monique	14 - Hygiène de Vie. Diététique Adaptée. La Vie au Quotidien	Book Section	2007	Y	Not in english
Cullen, Karen W., Watson, Kathy, Baranowski, Tom, Baranowski, Janice H. and Zakeri, Issa	Squire's quest: intervention changes occurred at lunch and snack meals	Appetite	2005	Y	Not related
Cury, Ricardo C., Feuchtner, Gudrun, Mascioli, Carol, Fialkow, Jonathon, Andrulonis, Paul, Villanueva, Tomas, Pena, Constantino S., Janowitz, Warren R., Katzen, Barry T. and Ziffer, Jack A.	Cardiac CT in the emergency department: convincing evidence, but cautious implementation	Journal Of Nuclear Cardiology: Official Publication Of The American Society Of Nuclear Cardiology	2011	Y	Not related
Cutler, Gretchen J., Flood, Andrew, Hannan, Peter and Neumark-Sztainer, Dianne	Major patterns of dietary intake in adolescents and their stability over time	The Journal Of Nutrition	2009	Y	Not related
Cutrer, F. Michael, Goadsby, Peter J., Ferrari, Michel D., Lipton, Richard B., Dodick, David W., McCrory, Douglas and Williams, Paul	Priorities for triptan treatment attributes and the implications for selecting an oral triptan for acute migraine: a study of US primary care physicians (the TRIPSTAR project)	Clinical Therapeutics	2004	Y	Not related
Cynthia, Armendáriz Arnez, Edwards, Rufus D., Johnson, Michael, Zuk, Miriam, Rojas, Leonora, Jiménez, Rodolfo Díaz, Riojas-Rodriguez, Horacio and Masera, Omar	Reduction in personal exposures to particulate matter and carbon monoxide as a result of the installation of a Patsari improved cook stove in Michoacan Mexico	Indoor Air	2008	Y	Not related
Cypess, Aaron M., White, Andrew P., Vernochet, Cecile, Schulz, Tim J., Xue, Ruidan, Sass, Christina A., Huang, Tian Liang, Roberts-toler, Carla, Weiner, Lauren S., Sze, Cathy, Chacko, Aron T., Deschamps, Laura N., Herder, Lindsay M., Truchan, Nathan, Glasgow, Allison L., Holman, Ashley R., Gavrila, Alina, Hasselgren, Per-olof, Mori, Marcelo A., Molla, Michael and Tseng, Yu-hua	Anatomical localization, gene expression profiling and functional characterization of adult human neck brown fat	Nature Medicine	2013	Y	Not related
Cypher, Joseph A. and Lemke, Lawrence D.	Multiple Working Transport Hypotheses in a Heterogeneous Glacial Aquifer System	Ground Water Monitoring & Remediation	2009	Y	Not related
Czapla, Zbigniew, Liczbinska, Grazyna and Piontek, Janusz	BODY MASS INDEX VALUES IN THE GENTRY AND PEASANTRY IN NINETEENTH AND EARLY TWENTIETH CENTURY POLAND	Journal of Biosocial Science	2017	Y	Not related
Czarnobay, Sandra Ana, Kroll, Caroline, Schultz, Lidiane F., Malinovski, Juliana, Mastroeni, Silmara Salete de Barros Silva and Mastroeni, Marco Fabio	Predictors of excess birth weight in Brazil: a systematic review	Jornal De Pediatria	2019	Y	Not related
Czernichow, Sébastien, Vergnaud, Anne-Claire, Bruckert, Eric, Oppert, Jean-Michel, Bertrais, Sandrine, Paillard, François, Astorg, Pierre, Arnault, Nathalie, Galan, Pilar and Hercberg, Serge	Consommation d’huiles et matières grasses en France : relations avec le niveau d’étude et la région de résidence dans la cohorte SU.VI.MAX	Cahiers de Nutrition et de Diététique	2005	Y	Not in english
D, W.	FDA advisory panel recommends Amgen's T-Vec	Generic	2015	Y	Not related
D, W.	Study: Cost wouldn't alter most care decisions	Medical Marketing & Media	2015	Y	Not related
da Costa, Carlos Araujo, Furtado, Karen Cristini Yumi Ogawa, Ferreira, Louise de Souza Canto, Almeida, Danilo de Souza, Linhares, Alexandre da Costa, Ishak, Ricardo, Vallinoto, Antonio Carlos Rosário, de Lemos, José Alexandre Rodrigues, Martins, Luisa Caricio, Ishikawa, Edna Aoba Yassui, de Sousa, Rita Catarina Medeiros and de Sousa, Maísa Silva	Familial transmission of human T-cell lymphotrophic virus: silent dissemination of an emerging but neglected infection	Plos Neglected Tropical Diseases	2013	Y	Not related
D'Addabbo, A., Latiano, A., Palmieri, O., Maglietta, R., Annese, V. and Ancona, N.	Regularized least squares classifiers may predict Crohn's disease from profiles of single nucleotide polymorphisms	Annals Of Human Genetics	2007	Y	Not related
Dagenais, Simon, Ogunseitan, Oladele, Haldeman, Scott, Wooley, James R., Zaldivar, Frank and Kim, Ronald C.	Acute toxicity pilot evaluation of proliferol in rats and swine	International Journal Of Toxicology	2006	Y	Not related
Dahl, Naomi V., Henry, David H. and Coyne, Daniel W.	Thrombosis with erythropoietic stimulating agents-does iron-deficient erythropoiesis play a role?	Seminars In Dialysis	2008	Y	Not related
Dai, Xiuju, Sayama, Koji, Tohyama, Mikiko, Shirakata, Yuji, Yang, Lujun, Hirakawa, Satoshi, Tokumaru, Sho and Hashimoto, Koji	The NF-kappaB, p38 MAPK and STAT1 pathways differentially regulate the dsRNA-mediated innate immune responses of epidermal keratinocytes	International Immunology	2008	Y	Not related
Dalal, Rahul S., Sabe, Ashraf A., Elmadhun, Nassrene Y., Ramlawi, Basel and Sellke, Frank W.	Atrial Fibrillation, Neurocognitive Decline and Gene Expression After Cardiopulmonary Bypass	Brazilian Journal Of Cardiovascular Surgery	2015	Y	Not related
Dalal, Shalini, Del Fabbro, Egidio and Bruera, Eduardo	Symptom control in palliative care--Part I: oncology as a paradigmatic example	Journal Of Palliative Medicine	2006	Y	Not related
Dallas Hall, W., Ferrario, Carlos M., Moore, Michael A., Hall, John E., Flack, John M., Cooper, Warren, Dale Simmons, J., Egan, Brent M., Lackland, Daniel T., Perry, Mitchell and Roccella, Edward J.	Hypertension-Related Morbidity and Mortality in the Southeastern United States	The American Journal of the Medical Sciences	1997	Y	Not related
Daly, Kristian and Shirazi-Beechey, Soraya P.	Microarray analysis of butyrate regulated genes in colonic epithelial cells	DNA And Cell Biology	2006	Y	Not related
Damarey, B., Petyt, G., Senneville, E., Morillon, D. and Cotten, A.	Chapitre 12 - Infections ostéoarticulaires extra-rachidiennes	Book Section	2013	Y	Not in english
Damera, Gautam, Xia, Baoyun and Sachdev, Goverdhan P.	IL-4 induced MUC4 enhancement in respiratory epithelial cells in vitro is mediated through JAK-3 selective signaling	Respiratory Research	2006	Y	Not related
Daniel, Mark, Kestens, Yan and Paquet, Catherine	Demographic and urban form correlates of healthful and unhealthful food availability in Montréal, Canada	Canadian Journal Of Public Health = Revue Canadienne De Sante Publique	2009	Y	Not related
Danker, T. and Oberleithner, H.	Nuclear pore function viewed with atomic force microscopy	Pflugers Archiv: European Journal Of Physiology	2000	Y	Not related
Dantal, Jacques, Berthoux, François, Moal, Marie-Christine, Rostaing, Lionel, Legendre, Christophe, Genin, Robert, Toupance, Olivier, Moulin, Bruno, Merville, Pierre, Rerolle, Jean-Philippe, Bayle, François, Westeel, Pierre François, Glotz, Denis, Kossari, Niloufar, Lefrançois, Nicole, Charpentier, Bernard, Quéré, Stéphane, Di Giambattista, Fabienne and Cassuto, Elisabeth	Efficacy and safety of de novo or early everolimus with low cyclosporine in deceased-donor kidney transplant recipients at specified risk of delayed graft function: 12-month results of a randomized, multicenter trial	Transplant International: Official Journal Of The European Society For Organ Transplantation	2010	Y	Not related
Dardim, Karim and Peyronnet, Pierre	Le patient dialysé, ce que le pharmacien d’officine doit savoir	Actualités Pharmaceutiques	2018	Y	Not in english
Dargent, Jean-Louis, Delannoy, André, Pieron, Philippe, Husson, Bernard, Debecker, Caroline and Petrella, Tony	Cutaneous accumulation of plasmacytoid dendritic cells associated with acute myeloid leukemia: a rare condition distinct from blastic plasmacytoid dendritic cell neoplasm	Journal Of Cutaneous Pathology	2011	Y	Not related
Darmon, Nicole and Carlin, Gabrielle	Alimentation et inégalités sociales de santé en France	Cahiers de Nutrition et de Diététique	2013	Y	Not in english
Darpo, Borje, Fossa, Anthony A., Couderc, Jean-Philippe, Zhou, Meijian, Schreyer, Anna, Ticktin, Mark and Zapesochny, Alex	Improving the precision of QT measurements	Cardiology Journal	2011	Y	Not related
Das Ghosh, Damayanti, Bhattacharjee, Bornali, Sen, Shrinka, Premi, Laikangbam, Mukhopadhyay, Indranil, Chowdhury, Rahul Roy, Roy, Sudipta and Sengupta, Sharmila	Some novel insights on HPV16 related cervical cancer pathogenesis based on analyses of LCR methylation, viral load, E7 and E2/E4 expressions	Plos One	2012	Y	Not related
Dauer, Lawrence T., Kelvin, Joanne F., Horan, Christopher L. and St Germain, Jean	Evaluating the effectiveness of a radiation safety training intervention for oncology nurses: a pretest-intervention-posttest study	BMC Medical Education	2006	Y	Not related
Dautray, Robert, Friedel, Jacques and Bréchet, Yves	Réflexions sur lʼavenir de lʼénergie nucléaire, de la France dʼaujourdʼhui au monde de demain : IIe à IVe générations	Comptes Rendus Physique	2012	Y	Not in english
David, Richard and Collins, James, Jr.	Disparities in infant mortality: what's genetics got to do with it?	American Journal Of Public Health	2007	Y	Not related
David, Stefan and Meltzer, Stephen J.	Stomach - Genetic and epigenetic alterations of preneoplastic and neoplastic lesions	Cancer Biomarkers: Section A Of Disease Markers	2010
Davies, Gregory A. L., Maxwell, Cynthia, McLeod, Lynne, Gagnon, Robert, Basso, Melanie, Bos, Hayley, Delisle, Marie-France, Farine, Dan, Hudon, Lynda, Menticoglou, Savas, Mundle, William, Murphy-Kaulbeck, Lynn, Ouellet, Annie, Pressey, Tracy, Roggensack, Anne, Leduc, Dean, Ballerman, Charlotte, Biringer, Anne, Duperron, Louise, Jones, Donna, Lee, Lily Shek-Yun, Shepherd, Debra and Wilson, Kathleen	Obesity in Pregnancy: No. 239, February 2010	International Journal of Gynecology & Obstetrics	2010	Y	Not related
Davies, Phil	Turning carbon into cash	Fedgazette	2008	Y	Not related
Davies, Simon R., Watkins, Gareth, Douglas-Jones, Anthony, Mansel, Robert E. and Jiang, Wen G.	Bone morphogenetic proteins 1 to 7 in human breast cancer, expression pattern and clinical/prognostic relevance	Journal Of Experimental Therapeutics & Oncology	2008	Y	Not related
Davis, Anne M.	Pandemic of Pregnant Obese Women: Is It Time to Re-Evaluate Antenatal Weight Loss?	Healthcare	2015	Y	Not related
Davis, Christopher A., Haberland, Michael, Arnold, Michael A., Sutherland, Lillian B., McDonald, Oliver G., Richardson, James A., Childs, Geoffrey, Harris, Stephen, Owens, Gary K. and Olson, Eric N.	PRISM/PRDM6, a transcriptional repressor that promotes the proliferative gene program in smooth muscle cells	Molecular And Cellular Biology	2006	Y	Not related
Davis, Esa M., Stange, Kurt C. and Horwitz, Ralph I.	Childbearing, stress and obesity disparities in women: a public health perspective	Maternal And Child Health Journal	2012	Y	Not related
Davis, Kathryn E., Carstens, Elizabeth J., Irani, Boman G., Gent, Lana M., Hahner, Lisa M. and Clegg, Deborah J.	Sexually dimorphic role of G protein-coupled estrogen receptor (GPER) in modulating energy homeostasis	Hormones and Behavior	2014	Y	Not related
Davis, Linda Morgan	The Marijuana Question (Book)	Library Journal	1985	Y	Not related
Davis, Thomas E., Fischer, Edward F., Rohloff, Peter J. and Heimburger, Douglas C.	Chronic Malnutrition Breastfeeding, and Ready To Use Supplementary Food in a Guatemalan Maya Town	Human Organization	2014	Y	Not related
Dayan, Jacques, Andro, Gwenaëlle, Dugnat, Michel, Thessier, N., Milijkovitch, R. and Rosenblum, O.	7 - Dépression périnatale	Book Section	2015	Y	Not in english
Dayan, M., Zinger, H., Kalush, F., Mor, G., Amir-Zaltzman, Y., Kohen, F., Sthoeger, Z. and Mozes, E.	The beneficial effects of treatment with tamoxifen and anti-oestradiol antibody on experimental systemic lupus erythematosus are associated with cytokine modulations	Immunology	1997	Y	Not related
Dayane deCastro, Morais, Luis Fernando deSousa, Moraes, Guimaraes daSilva, Danielle Cristina, Carina Aparecida, Pinto and Juliana Farias, deNovaes	Methodological aspects of dietary quality assessment in Brazil: systematic review	Ciência & Saúde Coletiva	2017	Y	Not related
Dayeon, Shin, Junguk, Hur, Eun-Hee, Cho, Hae-Kyung, Chung, Shivappa, Nitin, Wirth, Michael D., Hébert, James R. and Kyung Won, Lee	Pre-Pregnancy Body Mass Index Is Associated with Dietary Inflammatory Index and C-Reactive Protein Concentrations during Pregnancy	Nutrients	2017	Y	Not related
de Almeida, Claudia Ribeiro, Hendriks, Rudi W. and Stadhouders, Ralph	Chapter Five - Dynamic Control of Long-Range Genomic Interactions at the Immunoglobulin κ Light-Chain Locus	Book Section	2015	Y	Not related
de Andrade, Mariza and Olswold, Curtis	Comparison of longitudinal variance components and regression-based approaches for linkage detection on chromosome 17 for systolic blood pressure	BMC Genetics	2003	Y	Not related
De Caro, John J., Dominguez, Celia and Sherman, Stephanie L.	Reproductive health of adolescent girls who carry the FMR1 premutation: expected phenotype based on current knowledge of fragile x-associated primary ovarian insufficiency	Annals Of The New York Academy Of Sciences	2008	Y	Not related
de la Peña, Teodoro Coba, Cárcamo, Claudia B., Almonacid, Luis, Zaballos, Angel, Lucas, M. Mercedes, Balomenos, Dimitrios and Pueyo, José J.	A salt stress-responsive cytokinin receptor homologue isolated from Medicago sativa nodules	Planta	2008	Y	Not related
de Mello, Vanessa Derenji Ferreira, Pulkkinen, Leena, Lalli, Marianne, Kolehmainen, Marjukka, Pihlajamäki, Jussi and Uusitupa, Matti	DNA methylation in obesity and type 2 diabetes	Annals Of Medicine	2014	Y	Not related
de Mestral, Carlos MSc, Mayén, Ana-Lucia M. P. H., Petrovic, Dusan MSc, Marques-Vidal, Pedro M. D. PhD, Bochud, Murielle M. D. PhD and Stringhini, Silvia PhD	Socioeconomic Determinants of Sodium Intake in Adult Populations of High-Income Countries: A Systematic Review and Meta-Analysis	American Journal of Public Health	2017	Y	Not related
De Meuse, Kenneth P., Bergmann, Thomas J., Vanderheiden, Paul A. and Roraff, Catherine E.	New Evidence Regarding Organizational Downsizing and a Firm's Financial Performance: A Long-term Analysis	Journal of Managerial Issues	2004	Y	Not related
de Nigris, Filomena, Zanella, Licciana, Cacciatore, Francesco, De Chiara, Anna, Fazioli, Flavio, Chiappetta, Gennaro, Apice, Gaetano, Infante, Teresa, Monaco, Mario, Rossiello, Raffaele, De Rosa, Gaetano, Alberghini, Marco and Napoli, Claudio	YY1 overexpression is associated with poor prognosis and metastasis-free survival in patients suffering osteosarcoma	BMC Cancer	2011	Y	Not related
de nutrition de la Société française de pédiatrie, Comité	Le lait de vache serait-il dangereux pour la santé des enfants ?	Archives de Pédiatrie	2008	Y	Not in english
de Puytorac, P.	Biotechnologies. Conséquences socio-économiques	L’Année Biologique	2000	Y	Not in english
de Puytorac, Pierre	Le pouvoir de domination de la technobiologie. V. Nécessité et limites du principe de précaution	L’Année Biologique	2000	Y	Not in english
de Ridder, Denise, Adriaanse, Marieke, Evers, Catharine and Verhoeven, Aukje	Who diets? Most people and especially when they worry about food	Appetite	2014	Y	Not related
de Sousa Pereira, Izabelle, Moreira Cançado Mascarenhas Pontes, Tereza Cristina, Lima Vieira, Renata Adrielle, de Freitas Folly, Gilce Andrezza, Cacilda Silva, Fernanda, Pereira de Oliveira, Fernando Luiz, Ferreira do Amaral, Joana, Nascimento de Freitas, Renata and Pinheiro Volp, Ana Carolina	THE CONSUMPTION OF ACAI PULP CHANGES THE CONCENTRATIONS OF PLASMINOGEN ACTIVATOR INHIBITOR-1 AND EPIDERMAL GROWTH FACTOR (EGF) IN APPARENTLY HEALTHY WOMEN	Nutricion Hospitalaria	2015	Y	Not related
De Tommasi, Antonio, D'Urso, Pietro Ivo, De Tommasi, Claudio, Sanguedolce, Francesca, Cimmino, Antonia and Ciappetta, Pasqualino	Central neurocytoma: two case reports and review of the literature	Neurosurgical Review	2006	Y	Not related
de Vogel, S., Wouters, K. A., Gottschalk, R. W., van Schooten, F. J., de Goeij, A. F., de Bruine, A. P., Goldbohm, R. A., van den Brandt, P. A., Weijenberg, M. P. and van Engeland, M.	Genetic variants of methyl metabolizing enzymes and epigenetic regulators: associations with promoter CpG island hypermethylation in colorectal cancer	Cancer Epidemiol Biomarkers Prev	2009
de Vogel, S., Wouters, K. A. D., Gottschalk, R., van Schooten, F. J., de Goeij, A. F. P. M., de Bruïne, A. P., Goldbohm, R. A., van den Brandt, P. A., Weijenberg, M. P. and van Engeland, M.	Genetic variants of folate metabolizing enzymes and epigenetic regulation genes and sporadic colorectal cancer risk	European Journal of Cancer Supplements	2008	Y	Not related
de Vogel, Stefan, Wouters, Kim A. D., Gottschalk, Ralph W. H., van Schooten, Frederik J., de Goeij, Anton F. P. M., de Bruïne, Adriaan P., Goldbohm, R. Alexandra, van den Brandt, Piet A., van Engeland, Manon and Weijenberg, Matty P.	Dietary methyl donors, methyl metabolizing enzymes, and epigenetic regulators: diet-gene interactions and promoter CpG island hypermethylation in colorectal cancer	Cancer Causes & Control: CCC	2011	Y	Not related
Dean, Sohni V., Lassi, Zohra S., Imam, Ayesha M. and Bhutta, Zulfiqar A.	Preconception care: nutritional risks and interventions	Reproductive Health	2014	Y	Not related
Deardorff, Julianna, Berry-Millett, Rachel, Rehkopf, David, Luecke, Ellen, Lahiff, Maureen and Abrams, Barbara	Maternal pre-pregnancy BMI, gestational weight gain, and age at menarche in daughters	Maternal And Child Health Journal	2013	Y	Not related
Debnath, J.	p66(Shc) and Ras: controlling anoikis from the inside-out	Oncogene	2010	Y	Not related
Decock, Anneleen, Ongenaert, Maté, Vandesompele, Jo and Speleman, Frank	Neuroblastoma epigenetics: from candidate gene approaches to genome-wide screenings	Epigenetics	2011
Deeks, Steven G., Odorizzi, Pamela M. and Sekaly, Rafick-Pierre	The interferon paradox: can inhibiting an antiviral mechanism advance an HIV cure?	The Journal Of Clinical Investigation	2017	Y	Not related
Dehghani, Reihaneh, Rahmani, Farzaneh and Rezaei, Nima	MicroRNA in Alzheimer’s disease revisited: implications for major neuropathological mechanisms	Reviews in the Neurosciences	2018	Y	Not related
Dehmer, Steven P., Maciosek, Michael V., Flottemesch, Thomas J., LaFrance, Amy B. and Whitlock, Evelyn P.	Aspirin for the Primary Prevention of Cardiovascular Disease and Colorectal Cancer: A Decision Analysis for the U.S. Preventive Services Task Force	Annals Of Internal Medicine	2016	Y	Not related
Deierlein, Andrea L., Siega-Riz, Anna Maria and Evenson, Kelly R.	Physical Activity During Pregnancy and Risk of Hyperglycemia	Journal of Women's Health (15409996)	2012	Y	Not related
del Blanco, Beatriz and Barco, Angel	Impact of environmental conditions and chemicals on the neuronal epigenome	Current Opinion in Chemical Biology	2018	Y	Not related
Del Prete, Dom	Wall Street bullish on mature adults	Marketing News	1993	Y	Not related
Delalibera, Mayra, Presa, Joana, Coelho, Alexandra, Barbosa, António and Franco, Maria Helena Pereira	Family dynamics during the grieving process: a systematic literature review	Ciencia & Saude Coletiva	2015	Y	Not related
deLemos, Jamie L., Brugge, Doug, Cajero, Miranda, Downs, Mallery, Durant, John L., George, Christine M., Henio-Adeky, Sarah, Nez, Teddy, Manning, Thomas, Rock, Tommy, Seschillie, Bess, Shuey, Chris and Lewis, Johnnye	Development of risk maps to minimize uranium exposures in the Navajo Churchrock mining district	Environmental Health: A Global Access Science Source	2009	Y	Not related
DellaVigna, Stefano and Pollet, Joshua M.	Demographics and Industry Returns	American Economic Review	2007	Y	Not related
Dellweg, Dominic, Barchfeld, Thomas, Haidl, Peter, Appelhans, Patrick and Kohler, Dieter	Tracheostomy decannulation: implication on respiratory mechanics	Head & Neck	2007	Y	Not related
Demark-Wahnefried, Wendy, Clipp, Elizabeth C., Morey, Miriam C., Pieper, Carl F., Sloane, Richard, Snyder, Denise Clutter and Cohen, Harvey J.	Lifestyle intervention development study to improve physical function in older adults with cancer: outcomes from Project LEAD	Journal Of Clinical Oncology: Official Journal Of The American Society Of Clinical Oncology	2006	Y	Not related
Demark-Wahnefried, W., Hoben, K. P., Hars, V., Jennings, J., Miller, M. W. and McClelland, J. W.	Utility of produce ratios to track fruit and vegetable consumption in a rural community, church-based 5 A Day intervention project	Nutrition And Cancer	1999	Y	Not related
Demissie, Zewditu, Siega-Riz, Anna Maria, Evenson, Kelly R., Herring, Amy H., Dole, Nancy and Gaynes, Bradley N.	Associations Between Physical Activity and Postpartum Depressive Symptoms	Journal of Women's Health (15409996)	2011	Y	Not related
Demmer, Elieke, Cifelli, Christopher J., Houchins, Jenny A. and Fulgoni Iii, Victor L.	The Pattern of Complementary Foods in American Infants and Children Aged 0–5 Years Old—A Cross-Sectional Analysis of Data from the NHANES 2011–2014	Nutrients	2018	Y	Not related
Demmler, Kathrin M., Ecker, Olivier and Qaim, Matin	Supermarket Shopping and Nutritional Outcomes: A Panel Data Analysis for Urban Kenya	World Development	2018	Y	Not related
Deng, Xian, Qiu, Qi, He, Kaixuan and Cao, Xiaofeng	The seekers: how epigenetic modifying enzymes find their hidden genomic targets in Arabidopsis	Current Opinion in Plant Biology	2018	Y	Not related
Denis, F., Le Hello, S. and Barraud, O.	Chapitre 30 - Bacilles à Gram négatif aérobies et aéro-anaérobies	Book Section	2016	Y	Not in english
Dent, C. L. and Gewert, D. R.	A regulatory domain within the virus-response element of the interferon alpha 1 gene acts as a transcriptional repressor sequence and determinant of cell-specific gene expression	European Journal Of Biochemistry	1996	Y	Not related
Denys, Damiaan, Mantione, Mariska, Figee, Martijn, van den Munckhof, Pepijn, Koerselman, Frank, Westenberg, Herman, Bosch, Andries and Schuurman, Rick	Deep brain stimulation of the nucleus accumbens for treatment-refractory obsessive-compulsive disorder	Archives Of General Psychiatry	2010	Y	Not related
Deonarain, Julian, Ramdial, Pratistadevi K. and Singh, Bhugwan	Bilateral lipomastia in men: a side effect of highly active antiretroviral therapy	International Journal Of Surgical Pathology	2008	Y	Not related
Derunes, C., Briknarova, K., Geng, L., Li, S., Gessner, C. R., Hewitt, K., Wu, S., Huang, S., Woods, V. I., Jr. and Ely, K. R.	Characterization of the PR domain of RIZ1 histone methyltransferase	Biochem Biophys Res Commun	2005
Desai, S. S., Allen, E. and Deodhar, A.	Miller Fisher syndrome in adult onset Still's disease: case report and review of the literature of other neurological manifestations	Rheumatology	2002	Y	Not related
Deschoolmeester, Vanessa, Baay, Marc, Specenier, Pol, Lardon, Filip and Vermorken, Jan B.	A review of the most promising biomarkers in colorectal cancer: one step closer to targeted therapy	The Oncologist	2010
Deschoolmeester, Vanessa, Baay, Marc, Van Marck, Eric, Weyler, Joost, Vermeulen, Peter, Lardon, Filip and Vermorken, Jan B.	Tumor infiltrating lymphocytes: an intriguing player in the survival of colorectal cancer patients	BMC Immunology	2010	Y	Not related
Desmedt, Christine, Giobbie-Hurder, Anita, Neven, Patrick, Paridaens, Robert, Christiaens, Marie-Rose, Smeets, Ann, Lallemand, Françoise, Haibe-Kains, Benjamin, Viale, Giuseppe, Gelber, Richard D., Piccart, Martine and Sotiriou, Christos	The Gene expression Grade Index: a potential predictor of relapse for endocrine-treated breast cancer patients in the BIG 1-98 trial	BMC Medical Genomics	2009	Y	Not related
Desplantez, Thomas, Halliday, Deborah, Dupont, Emmanuel, Severs, Nicholas J. and Weingart, Robert	Influence of v5/6-His tag on the properties of gap junction channels composed of connexin43, connexin40 or connexin45	The Journal Of Membrane Biology	2011	Y	Not related
Desport, Jean-Claude, Jésus, Pierre, Terrier, Gérard, Massoulard, Aude, Bourzeix, Jean-Vincent, Grouille, Dominique, Sardin, Bertrand, Nouhant, Agnès, Fort, Monique, Plouvier, Laurence, Devalois, Bernard and Bessède, Jean-Pierre	Nutrition et troubles du goût en pratique courante	Nutrition Clinique et Métabolisme	2011	Y	Not in english
Detopoulou, Paraskevi, Panagiotakos, Demosthenes B., Antonopoulou, Smaragdi, Pitsavos, Christos and Stefanadis, Christodoulos	Dietary choline and betaine intakes in relation to concentrations of inflammatory markers in healthy adults: the ATTICA study	The American Journal Of Clinical Nutrition	2008	Y	Not related
Devine, Carol M.	A Life Course Perspective: Understanding Food Choices in Time, Social Location, and History	Journal of Nutrition Education and Behavior	2005	Y	Not related
Dewettinck, K., Van Bockstaele, F., Kühne, B., Van de Walle, D., Courtens, T. M. and Gellynck, X.	Nutritional value of bread: Influence of processing, food interaction and consumer perception	Journal of Cereal Science	2008	Y	Not related
Dexheimer, Judith W., Talbot, Thomas R., Sanders, David L., Rosenbloom, S. Trent and Aronsky, Dominik	Prompting clinicians about preventive care measures: a systematic review of randomized controlled trials	Journal Of The American Medical Informatics Association: JAMIA	2008	Y	Not related
Dhanesh, Sivadasan, Subashini, Chandramohan and James, Jackson	Hes1: the maestro in neurogenesis	Cellular & Molecular Life Sciences	2016	Y	Not related
Dhib-Jalbut, S., Chen, M., Henschel, K., Ford, D., Costello, K. and Panitch, H.	Effect of combined IFNbeta-1a and glatiramer acetate therapy on GA-specific T-cell responses in multiple sclerosis	Multiple Sclerosis (Houndmills, Basingstoke, England)	2002	Y	Not related
Dhobale, M.	Chapter Thirteen - Neurotrophic Factors and Maternal Nutrition During Pregnancy	Book Section	2017	Y	Not related
Dholam, K. and Chouksey, G.	Squamous cell carcinoma of the oral cavity and oropharynx in patients aged 18-45 years: A case-control study to evaluate the risk factors with emphasis on stress, diet, oral hygiene, and family history	Indian Journal of Cancer	2016	Y	Not related
Di Noia, Jennifer, Schinke, Steven P. and Contento, Isobel R.	Dietary fat intake among urban, African American adolescents	Eating Behaviors	2008	Y	Not related
Di Petta, Antonio, Greco, Karin V., Castro, Eveline O., Lopes, Fernanda D. T. Q. S., Martins, Milton A., Capelozzi, Vera L., Moreira, Luiz F. P. and Sannomiya, Paulina	Insulin modulates inflammatory and repair responses to elastase-induced emphysema in diabetic rats	International Journal Of Experimental Pathology	2011	Y	Not related
Di Santo, Pietro, Simard, Trevor, Ramirez, F. Daniel, Pourdjabbar, Ali, Harnett, David T., Singh, Kuljit, Moreland, Robert, Chong, Aun-Yeong, Dick, Alexander, Labinaz, Marino, Froeschl, Michael, Froeschl, Michael, Le May, Michael R., So, Derek Y. and Hibbert, Benjamin	Does stent strut design impact clinical outcomes: comparative safety and efficacy of Endeavor Resolute versus Resolute Integrity zotarolimus-eluting stents	Clinical And Investigative Medicine. Medecine Clinique Et Experimentale	2015	Y	Not related
Di Santolo, Manuela, Stel, Giuliana, Banfi, Giuseppe, Gonano, Fabio and Cauci, Sabina	Anemia and iron status in young fertile non-professional female athletes	European Journal Of Applied Physiology	2008	Y	Not related
Di Zazzo, Erika, De Rosa, Caterina, Abbondanza, Ciro and Moncharmont, Bruno	PRDM Proteins: Molecular Mechanisms in Signal Transduction and Transcriptional Regulation	Biology	2013	Y	Not related
Diagana, M., Millogo, A., Bouteille, B. and Preux, P. M.	Affections neurologiques en milieu tropical	EMC - Neurologie	2005	Y	Not in english
Diamond, Lisa, Grbic, Douglas, Genoff, Margaux, Gonzalez, Javier, Sharaf, Ravi, Mikesell, Collins and Gany, Francesca	Non-English-language proficiency of applicants to US residency programs	JAMA	2014	Y	Not related
Diehr, Paula and Beresford, Shirley A. A.	The relation of dietary patterns to future survival, health, and cardiovascular events in older adults	Journal of Clinical Epidemiology	2003	Y	Not related
Diez-Roux, A. V.	Multilevel analysis in public health research	Annual Review Of Public Health	2000	Y	Not related
Dimartino, Mediha	Wilson's Twin Waves	Orange County Business Journal	2014	Y	Not related
Dimartino, Mediha	Irvine-Based Marketer Plans to Sell Latino Accent in Miami. (cover story)	Orange County Business Journal	2015	Y	Not related
Dimé, Mamadou	Diabète des riches, diabète des pauvres. Le diabète comme révélateur de nouveaux risques et inégalités de santé au Sénégal	Comptes Rendus Biologies	2013	Y	Not in english
Ding, Hai-Lei, Clouthier, David E. and Artinger, Kristin B.	Redundant roles of PRDM family members in zebrafish craniofacial development	Developmental Dynamics: An Official Publication Of The American Association Of Anatomists	2013	Y	Not related
Ding, Meng, Keiley, Margaret K., Garza, Kimberly B., Duffy, Patricia A. and Zizza, Claire A.	Food Insecurity Is Associated with Poor Sleep Outcomes among US Adults1-3	The Journal of Nutrition	2015	Y	Not related
Ding, M. H., Wang, Z., Jiang, L., Fu, H. L., Gao, J., Lin, X. B., Zhang, C. L., Liu, Z. Y., Shi, Y. F., Qiu, G. Z., Ma, Y., Cui, D. X., Hu, G. H. and Jin, W. L.	The transducible TAT-RIZ1-PR protein exerts histone methyltransferase activity and tumor-suppressive functions in human malignant meningiomas	Biomaterials	2015
Dionne, Jean-Yves	Profiter des bienfaits du soleil tout en minimisant les risques	L'Actualite Pharmaceutique	2012	Y	Not in english
Divney, Anna A., Murillo, Rosenda, Rodriguez, Fatima, Mirzayi, Chloe A., Tsui, Emma K. and Echeverria, Sandra E.	Diabetes Prevalence by Leisure-, Transportation-, and Occupation-Based Physical Activity Among Racially/Ethnically Diverse U.S. Adults	Diabetes Care	2019	Y	Not related
Djukić, Natasa, Šobajić, Sladjana, Ðorđević, Brizita, Miletić, Ivanka and Gajić, Ivanka	Dietary fiber intake of adolescents living in a boarding school in north-eastern part of Serbia: comparison of analyzed and calculated values	International Journal Of Food Sciences And Nutrition	2009	Y	Not related
Dodd, Jodie M., Cramp, Courtney, Sui, Zhixian, Yelland, Lisa N., Deussen, Andrea R., Grivell, Rosalie M., Moran, Lisa J., Crowther, Caroline A., Turnbull, Deborah, McPhee, Andrew J., Wittert, Gary, Owens, Julie A. and Robinson, Jeffrey S.	The effects of antenatal dietary and lifestyle advice for women who are overweight or obese on maternal diet and physical activity: the LIMIT randomised trial	BMC Medicine	2014	Y	Not related
Dodd, Lori E. and Pepe, Margaret S.	Partial AUC estimation and regression	Biometrics	2003	Y	Not related
Dodds, Pennie, Wolfenden, Luke, Chapman, Kathy, Wellard, Lyndal, Hughes, Clare and Wiggers, John	The effect of energy and traffic light labelling on parent and child fast food selection: a randomised controlled trial	Appetite	2014	Y	Not related
Doerrenberg, Mareike, Kloetgen, Andreas, Hezaveh, Kebria, Wössmann, Wilhelm, Bleckmann, Kirsten, Stanulla, Martin, Schrappe, Martin, McHardy, Alice C., Borkhardt, Arndt and Hoell, Jessica I.	T-cell acute lymphoblastic leukemia in infants has distinct genetic and epigenetic features compared to childhood cases	Genes, Chromosomes & Cancer	2017	Y	Not related
Dolan, James G.	Multi-criteria clinical decision support: A primer on the use of multiple criteria decision making methods to promote evidence-based, patient-centered healthcare	The Patient	2010	Y	Not related
Dolganiuc, Angela and Szabo, Gyongyi	Dendritic cells in hepatitis C infection: can they (help) win the battle?	Journal Of Gastroenterology	2011	Y	Not related
Dolinsky, Diana H., Brouwer, Rebecca J. Namenek, Evenson, Kelly R., Siega-Riz, Anna Maria and Østbye, Truls	Correlates of sedentary time and physical activity among preschool-aged children	Preventing Chronic Disease	2011	Y	Not related
Domarle, Olivier, Razakandrainibe, Romy, Rakotomalala, Emma, Jolivet, Laurence, Randremanana, Rindra Vatosoa, Rakotomanana, Fanjasoa, Ramarokoto, Charles Emile, Soares, Jean-Louis and Ariey, Frédéric	Seroprevalence of malaria in inhabitants of the urban zone of Antananarivo, Madagascar	Malaria Journal	2006	Y	Not related
Dong, Meng, Lin, Jun, Lim, Wonchung, Jin, Wanzhu and Lee, Hyuek Jong	Role of brown adipose tissue in metabolic syndrome, aging, and cancer cachexia	Frontiers Of Medicine	2018	Y	Not related
Dong, Shang-Lung, Chu, Tieh-Chi, Lin, Yung-Chien, Lan, Gong-Yau, Yeh, Yu-Hsiu, Chen, Sharon and Chuang, Keh-Shih	Determination of equivalent breast phantoms for different age groups of Taiwanese women: An experimental approach	Medical Physics	2011	Y	Not related
Dong, S. W., Cui, Y. T., Zhong, R. R., Liang, D. C., Liu, Y. M., Wang, Y. G., He, Z., Wang, S., Liang, S. J. and Zhang, P.	Decreased expression of retinoblastoma protein-interacting zinc-finger gene 1 in human esophageal squamous cell cancer by DNA methylation	Clin Lab	2012
Dong, S. W., Li, D., Xu, C., Sun, P., Wang, Y. G. and Zhang, P.	Alteration in gene expression profile and oncogenicity of esophageal squamous cell carcinoma by RIZ1 upregulation	World J Gastroenterol	2013
Dong, S. W., Zhang, H., Wang, B. L., Sun, P., Wang, Y. G. and Zhang, P.	Effect of the downregulation of SMYD3 expression by RNAi on RIZ1 expression and proliferation of esophageal squamous cell carcinoma	Oncol Rep	2014
Dong, S. W., Zhang, P., Liu, Y. M., Cui, Y. T., Wang, S., Liang, S. J., He, Z., Sun, P. and Wang, Y. G.	Study on RIZ1 gene promoter methylation status in human esophageal squamous cell carcinoma	World J Gastroenterol	2012
Dong, S. W., Zhang, Y. W., Chen, Y., Wang, S., Sun, P., Wang, Y. G. and Zhang, P.	PRDI-BF1-RIZ domain of retinoblastoma protein-interacting zinc finger gene 1 induces apoptosis and exerts anticancer activity in esophageal squamous cell carcinoma cells	Oncol Lett	2015	Y	Not related
Dong, Wei, Li, Jianhua, Liu, Qian, Liu, Chunhui, Li, Chuzhong, Song, Guidong, Zhu, Haibo, Gao, Hua and Zhang, Yazhuo	P21Waf1/Cip1 and p27Kip1 are correlated with the development and invasion of prolactinoma	Journal Of Neuro-Oncology	2018	Y	Not related
Donoghue, Daniel J. and Sharp, Phillip A.	An improved bacteriophage lambda vector: Construction of model recombinants coding for kanamycin resistance	Gene	1977	Y	Not related
Dor, Avi, Sudano, Joseph and Baker, David W.	The effect of private insurance on the health of older, working age adults: evidence from the health and retirement study	Health Services Research	2006	Y	Not related
Dorai, Haimanti, Santiago, Aleixo, Campbell, Marguerite, Tang, Q. Mike, Lewis, Michael J., Wang, Yonghui, Lu, Qiao-Zhen, Wu, Shiaw-Lin and Hancock, William	Characterization of the proteases involved in the N-terminal clipping of glucagon-like-peptide-1-antibody fusion proteins	Biotechnology Progress	2011	Y	Not related
Doran, Frances M. and Buckley, Nellie A.	Walking patterns in pregnancy	Australian Journal Of Primary Health	2013	Y	Not related
Dörrie, Jan, Schaft, Niels, Müller, Ina, Wellner, Verena, Schunder, Tanja, Hänig, Jens, Oostingh, Gertie J., Schön, Michael P., Robert, Caroline, Kämpgen, Eckhart and Schuler, Gerold	Introduction of functional chimeric E/L-selectin by RNA electroporation to target dendritic cells from blood to lymph nodes	Cancer Immunology, Immunotherapy: CII	2008	Y	Not related
Dörsam, Annica F., Preißl, Hubert, Micali, Nadia, Lörcher, Sophia B., Zipfel, Stephan and Giel, Katrin E.	The Impact of Maternal Eating Disorders on Dietary Intake and Eating Patterns during Pregnancy: A Systematic Review	Nutrients	2019	Y	Not related
Dostálová, Ivana, Kaválková, Petra, Papežová, Hana, Domluvilová, Daniela, Zikán, Vít and Haluzík, Martin	Association of macrophage inhibitory cytokine-1 with nutritional status, body composition and bone mineral density in patients with anorexia nervosa: the influence of partial realimentation	Nutrition & Metabolism	2010	Y	Not related
Dou, Ce, Yan, Yanfei and Dong, Shiwu	Role of cadherin-11 in synovial joint formation and rheumatoid arthritis pathology	Modern Rheumatology	2013	Y	Not related
Dou, Cheng-Yun, Fan, Yu-Chen, Cao, Chuang-Jie, Yang, Yang and Wang, Kai	Sera DNA Methylation of CDH1, DNMT3b and ESR1 Promoters as Biomarker for the Early Diagnosis of Hepatitis B Virus-Related Hepatocellular Carcinoma	Digestive Diseases And Sciences	2016	Y	Not related
Downs, Danielle Symons, Chasan-Taber, Lisa, Evenson, KeIly R., Leiferman, Jenn and Yeo, SeonAe	Physical Activity and Pregnancy: Past and Present Evidence and Future Recommendations	Research Quarterly for Exercise and Sport	2012	Y	Not related
Downs, Timothy J., Ross, Laurie, Goble, Robert, Subedi, Rajendra, Greenberg, Sara and Taylor, Octavia	Vulnerability, risk perception, and health profile of marginalized people exposed to multiple built-environment stressors in Worcester, Massachusetts: a pilot project	Risk Analysis: An Official Publication Of The Society For Risk Analysis	2011	Y	Not related
Dragomir, Andrei, Akay, Yasemin, Curran, Aidan K. and Akay, Metin	Investigating the complexity of respiratory patterns during the laryngeal chemoreflex	Journal of NeuroEngineering & Rehabilitation (JNER)	2008	Y	Not related
Draime, Amandine, Bridoux, Laure, Belpaire, Magali, Pringels, Tamara, Tys, Janne and Rezsohazy, René	PRDM14, a putative histone methyl-transferase, interacts with and decreases the stability and activity of the HOXA1 transcription factor	Biochimica et Biophysica Acta (BBA) - Gene Regulatory Mechanisms	2018	Y	Not related
Drake, J. W. and McGuire, J.	Characteristics of mutations appearing spontaneously in extracellular particles of bacteriophage T4	Genetics	1967	Y	Not related
Drescher, Larissa S., Thiele, Silke and Mensink, Gert B. M.	A new index to measure healthy food diversity better reflects a healthy diet than traditional measures	The Journal Of Nutrition	2007	Y	Not related
Drewnowksi, Adam and Evans, William J.	Nutrition, physical activity, and quality of life in older adults: Summary	The Journals of Gerontology	2001	Y	Not related
Drewnowski, Adam	Concept of a nutritious food: toward a nutrient density score	The American Journal Of Clinical Nutrition	2005	Y	Not related
Drewnowski, Adam, Aggarwal, Anju, Tang, Wesley, Hurvitz, Philip M., Scully, Jason, Stewart, Orion and Moudon, Anne Vernez	Obesity, diet quality, physical activity, and the built environment: the need for behavioral pathways	BMC Public Health	2016	Y	Not related
Drewnowski, Adam and Darmon, Nicole	The economics of obesity: dietary energy density and energy cost	The American Journal Of Clinical Nutrition	2005	Y	Not related
Drewnowski, Adam and Popkin, Barry M.	The nutrition transition: New trends in the global diet	Nutrition Reviews	1997	Y	Not related
Drewnowski, Adam and Specter, S. E.	Poverty and obesity: the role of energy density and energy costs	The American Journal Of Clinical Nutrition	2004	Y	Not related
Du, Huaidong and Feskens, Edith	Dietary determinants of obesity	Acta Cardiologica	2010	Y	Not related
Du, Hongying, Hu, Zhide, Bazzoli, Andrea and Zhang, Yang	Prediction of inhibitory activity of epidermal growth factor receptor inhibitors using grid search-projection pursuit regression method	Plos One	2011	Y	Not related
Du, Shufa, Mroz, Tom A., Zhai, Fengying and Popkin, Barry M.	Rapid income growth adversely affects diet quality in China—particularly for the poor!	Social Science & Medicine	2004	Y	Not related
Du, Y., Jenkins, N. A. and Copeland, N. G.	Insertional mutagenesis identifies genes that promote the immortalization of primary bone marrow progenitor cells	Blood	2005	Y	Not related
Duan, Kai and Mete, Özgür	Parathyroid Carcinoma: Diagnosis and Clinical Implications	Turk Patoloji Dergisi	2015	Y	Not related
Duan, Lei, Perez, Ricardo E., Chastain, Paul D., II, Mathew, Mathew T., Bijukumar, Divya Rani and Maki, Carl G.	JMJD2 promotes acquired cisplatin resistance in non-small cell lung carcinoma cells	Oncogene	2019	Y	Not related
Duarte Alberto, Alvaro Adolfo, Aylton José Figueira, Junior and Maria Luiza de Jesus, Miranda	Evaluation of physical activity in the health promotion for brazilian teenagers: a systematic review	Revista Brasileira em Promocao da Saude	2013	Y	Not related
Dubois, Lise, Diasparra, Maikol, Bédard, Brigitte, Colapinto, Cynthia K., Fontaine-Bisson, Bénédicte, Tremblay, Richard E. and Fraser, William D.	Adequacy of nutritional intake during pregnancy in relation to prepregnancy BMI: results from the 3D Cohort Study	The British Journal of Nutrition	2018	Y	Not related
Dubourg, Christèle, Carré, Wilfrid, Hamdi-Rozé, Houda, Mouden, Charlotte, Roume, Joëlle, Abdelmajid, Benmansour, Amram, Daniel, Baumann, Clarisse, Chassaing, Nicolas, Coubes, Christine, Faivre-Olivier, Laurence, Ginglinger, Emmanuelle, Gonzales, Marie, Levy-Mozziconacci, Annie, Lynch, Sally-Ann, Naudion, Sophie, Pasquier, Laurent, Poidvin, Amélie, Prieur, Fabienne, Sarda, Pierre, Toutain, Annick,…	Mutational Spectrum in Holoprosencephaly Shows That FGF is a New Major Signaling Pathway	Human Mutation	2016	Y	Not related
Dubuc, Adrian M., Northcott, Paul A., Mack, Stephen, Witt, Hendrik, Pfister, Stefan and Taylor, Michael D.	The genetics of pediatric brain tumors	Current Neurology And Neuroscience Reports	2010	Y	Not related
Duchène, Christelle, Pascal, Gérard and Prigent, Simone	Les viandes aujourd’hui : principales caractéristiques nutritionnelles	Cahiers de Nutrition et de Diététique	2010	Y	Not in english
Duclos, Martine, Oppert, Jean-Michel, Vergès, Bénédicte, Coliche, Vincent, Gautier, Jean-François, Guezennec, Charles-Yannick, Reach, Gérard and Strauch, Georges	Activité physique et diabète de type 2: Référentiel de la Société francophone du diabète (SFD), 2011	Médecine des Maladies Métaboliques	2012	Y	Not in english
Ducrotté, P.	Flore et syndrome de l’intestin irritable	Gastroentérologie Clinique et Biologique	2010	Y	Not in english
Duell, Eric J.	The future of epidemiology: methodological challenges and multilevel inference	Bundesgesundheitsblatt, Gesundheitsforschung, Gesundheitsschutz	2006	Y	Not related
Duffey, Kiyah J., Gordon-Larsen, Penny, Ayala, Guadalupe X. and Popkin, Barry M.	Birthplace is associated with more adverse dietary profiles for US-born than for foreign-born Latino adults	The Journal Of Nutrition	2008	Y	Not related
Duffey, Kiyah J., Gordon-Larsen, Penny, Steffen, Lyn M., Jacobs, David R., Jr. and Popkin, Barry M.	Regular Consumption from Fast Food Establishments Relative to Other Restaurants Is Differentially Associated with Metabolic Outcomes in Young Adults1,2	The Journal of Nutrition	2009	Y	Not related
Duffy, L. C., Byers, T. E., Riepenhoff-Talty, M., La Scolea, L. J., Zielezny, M. and Ogra, P. L.	The effects of infant feeding on rotavirus-induced gastroenteritis: a prospective study	American Journal Of Public Health	1986	Y	Not related
Duffy, Patricia, Yamazaki, Fumiko and Zizza, Claire A.	CAN THE DIETARY GUIDELINES FOR AMERICANS 2010 HELP TRIM AMERICA'S WAISTLINE?	Choices: The Magazine of Food, Farm & Resource Issues	2012	Y	Not related
Dufour, P., Bettinger, G., Muller, C. and Finck, C.	Chapitre 33 - Nutrition et cancer	Book Section	2018	Y	Not in english
Dufour, P., Muller, C. and Finck, C.	CHAPITRE 26 - Nutrition et cancer	Book Section	2011	Y	Not in english
Dufour, P., Muller, C. and Finck, C.	Chapitre 28 - Nutrition et cancer	Book Section	2014	Y	Not in english
Dumeaux, Vanessa, Olsen, Karina S., Nuel, Gregory, Paulssen, Ruth H., Børresen-Dale, Anne-Lise and Lund, Eiliv	Deciphering normal blood gene expression variation--The NOWAC postgenome study	Plos Genetics	2010	Y	Not related
Duncan, Pamela W., Sullivan, Katherine J., Behrman, Andrea L., Azen, Stanley P., Wu, Samuel S., Nadeau, Stephen E., Dobkin, Bruce H., Rose, Dorian K. and Tilson, Julie K.	Protocol for the Locomotor Experience Applied Post-stroke (LEAPS) trial: a randomized controlled trial	BMC Neurology	2007	Y	Not related
Dupéré-Minier, Geneviève, Desharnais, Philippe and Bernier, Jacques	Involvement of tyrosine phosphatase CD45 in apoptosis	Apoptosis: An International Journal On Programmed Cell Death	2010	Y	Not related
Dupertuis, Yves M., Xiao, Wei-Hong, De Tribolet, Nicolas, Pichard, Claude, Slosman, Daniel O., Bischof Delaloye, Angelika and Buchegger, Franz	Unlabelled iododeoxyuridine increases the rate of uptake of [125I]iododeoxyuridine in human xenografted glioblastomas	European Journal Of Nuclear Medicine And Molecular Imaging	2002	Y	Not related
Dupret, Barbara and Angrand, Pierre-Olivier	[Targeted genome modifications using TALEN]	Medecine Sciences: M/S	2014	Y	Not related
Dutau, G., Rancé, F., Fejji, S., Juchet, A., Brémont, F. and Nouilhan, P.	Intolérance aux additifs alimentaires chez l'enfant : mythe ou réalité ?	Revue Française d'Allergologie et d'Immunologie Clinique	1996	Y	Not in english
Dutta, Kallol, Rangarajan, Pundi N., Vrati, Sudhanshu and Basu, Anirban	Japanese encephalitis: pathogenesis, prophylactics and therapeutics	Current Science (00113891)	2010	Y	Not related
Dwivedi, Sangam L., Sahrawat, Kanwar L., Upadhyaya, Hari D., Mengoni, Alessio, Galardini, Marco, Bazzicalupo, Marco, Biondi, Emanuele G., Hungria, Mariangela, Kaschuk, Glaciela, Blair, Matthew W. and Ortiz, Rodomiro	Chapter One - Advances in Host Plant and Rhizobium Genomics to Enhance Symbiotic Nitrogen Fixation in Grain Legumes	Book Section	2015	Y	Not related
Dyer, Jane M., Hunter, Rosemarie and Murphy, Patricia A.	Relationship of Social Network Size to Infant Birth Weight in Hispanic and Non-Hispanic Women	Journal of Immigrant and Minority Health	2011	Y	Not related
Dykhuis, Randy	Our National Parks (Book)	Library Journal	1985	Y	Not related
Eagle, Kim A., Cannon, Christopher P., Armstrong, William F., Bach, David S., Baliga, Ragavendra R., Booher, Anna M., Cotts, Timothy B., Cowger, Jennifer, Eitzman, Daniel T., Froehlich, James B., Goldberg, Caren S., Gurm, Hitinder S., Hirsch, Jennifer C., Jackson, Elizabeth Anne, Morady, Fred, Mukherjee, Debabrata, Patel, Himanshu J., Rectenwald, John E. and Rubenfire, Melvyn	Summaries of Key Journal Articles	Journal of the American College of Cardiology	2010	Y	Not related
Eakin, E. G. PhD, Reeves, M. M. PhD, Winkler, E. PhD, Healy, G. N. PhD, Dunstan, D. W. PhD, Owen, N. PhD, Marshal, A. M. PhD and Wilkie, K. C. Mbbs	Six-Month Outcomes from Living Well with Diabetes: A Randomized Trial of a Telephone-Delivered Weight Loss and Physical Activity Intervention to Improve Glycemic Control	Annals of Behavioral Medicine	2013	Y	Not related
Earnest, Arul, Beard, John R., Morgan, Geoff, Lincoln, Douglas, Summerhayes, Richard, Donoghue, Deborah, Dunn, Therese, Muscatello, David and Mengersen, Kerrie	Small area estimation of sparse disease counts using shared component models-application to birth defect registry data in New South Wales, Australia	Health & Place	2010	Y	Not related
Earnshaw, Stephanie R., Scheiman, James, Fendrick, A. Mark, McDade, Cheryl and Pignone, Michael	Cost-utility of aspirin and proton pump inhibitors for primary prevention	Archives Of Internal Medicine	2011	Y	Not related
Ebbers, Lena, Runge, Karen and Nothwang, Hans Gerd	Differential patterns of histone methylase EHMT2 and its catalyzed histone modifications H3K9me1 and H3K9me2 during maturation of central auditory system	Cell And Tissue Research	2016	Y	Not related
Eccles, Nyjon K.	A critical review of randomized controlled trials of static magnets for pain relief	Journal Of Alternative And Complementary Medicine (New York, N.Y.)	2005	Y	Not related
Eckert, Jeanette and Vojnovic, Igor	Fast food landscapes: Exploring restaurant choice and travel behavior for residents living in lower eastside Detroit neighborhoods	Applied Geography	2017	Y	Not related
Eckman, Mark H., Rosand, Jonathan, Greenberg, Steven M. and Gage, Brian F.	Cost-effectiveness of using pharmacogenetic information in warfarin dosing for patients with nonvalvular atrial fibrillation	Annals Of Internal Medicine	2009	Y	Not related
Ed Hsu, Chiehwen, Jacobson, Holly and Soto Mas, Francisco	Evaluating the disparity of female breast cancer mortality among racial groups - a spatiotemporal analysis	International Journal Of Health Geographics	2004	Y	Not related
Eddy, D. M.	Screening for breast cancer	Annals Of Internal Medicine	1989	Y	Not related
Eddy, David M., Schlessinger, Leonard and Kahn, Richard	Clinical outcomes and cost-effectiveness of strategies for managing people at high risk for diabetes	Annals Of Internal Medicine	2005	Y	Not related
Edelstein, David	Losing the Plot	Magazine Article	2006	Y	Not related
Edimo, François	Regard sceptique sur le droit a la sante au Cameroun	Juridical Tribune Journal = Tribuna Juridica	2013	Y	Not in english
Eggermont, Laura H. P., Swaab, Dick F., Hol, Elly M. and Scherder, Erik J. A.	Observation of hand movements by older persons with dementia: effects on cognition: a pilot study	Dementia And Geriatric Cognitive Disorders	2009	Y	Not related
Eggly, Susan	Physician-patient co-construction of illness narratives in the medical interview	Health Communication	2002	Y	Not related
Eghbali-Fatourechi, Guitty, Khosla, Sundeep, Sanyal, Arunik, Boyle, William J., Lacey, David L. and Riggs, B. Lawrence	Role of RANK ligand in mediating increased bone resorption in early postmenopausal women	The Journal Of Clinical Investigation	2003	Y	Not related
Ehringer, Marissa A. and Sikela, James M.	Genomic approaches to the genetics of alcoholism	Alcohol Research & Health: The Journal Of The National Institute On Alcohol Abuse And Alcoholism	2002	Y	Not related
Eisen, Arri	Small-group presentations--teaching `science thinking' and context in a large biology class	BioScience	1998	Y	Not related
Eißmann, M., Melzer, I. M., Fernández, S. B. M., Michel, G., Hrabe De Angelis, M., Hoefler, G., Finkenwirth, P., Jauch, A., Schoell, B., Grez, M., Schmidt, M., Bartholomae, C. C., Newrzela, S., Haetscher, N., Rieger, M. A., Zachskorn, C., Mittelbronn, M. and Zörnig, M.	Overexpression of the anti-apoptotic protein AVEN contributes to increased malignancy in hematopoietic neoplasms	Oncogene	2013	Y	Not related
Ekblom, P., Thesleff, I., Miettinen, A. and Saxén, L.	Organogenesis in a defined medium supplemented with transferrin	Cell Differentiation	1981	Y	Not related
El Fata, Fouad, James, Chris J., Laborde, Marie-Laurence and Fraysse, Bernard	How much residual hearing is 'useful' for music perception with cochlear implants?	Audiology & Neuro-Otology	2009	Y	Not related
Elan, Elissa	AAFES adopts efforts to cut energy usage	Nation's Restaurant News	2008	Y	ot re
Elan, Elissa	Kahala aims to make an impact with sustainability plan	Nation's Restaurant News	2008	Y	Not related
Elan, Elissa	Pizza Fusion's Gordon: Green investments are good business	Generic	2008	Y	Not related
El-Bchiri, Jamila, Guilloux, Agathe, Dartigues, Peggy, Loire, Etienne, Mercier, Dominique, Buhard, Olivier, Sobhani, Iradj, de la Grange, Pierre, Auboeuf, Didier, Praz, Françoise, Fléjou, Jean-François and Duval, Alex	Nonsense-mediated mRNA decay impacts MSI-driven carcinogenesis and anti-tumor immunity in colorectal cancers	Plos One	2008	Y	Not related
Eldridge, Bruce F.	William Emery Hazeltine. II: Rebel with a cause	Journal Of The American Mosquito Control Association	2006	Y	Not related
Eling, Martin and Ghavibazoo, Omid	Research on long-term care insurance: status quo and directions for future research	Geneva Papers on Risk & Insurance	2019	Y	Not related
Elis, Sebastien, Batellier, Florence, Couty, Isabelle, Balzergue, Sandrine, Martin-Magniette, Marie-Laure, Monget, Philippe, Blesbois, Elisabeth and Govoroun, Marina S.	Search for the genes involved in oocyte maturation and early embryo development in the hen	BMC Genomics	2008	Y	Not related
Elkon, Ran, Vesterman, Rita, Amit, Nira, Ulitsky, Igor, Zohar, Idan, Weisz, Mali, Mass, Gilad, Orlev, Nir, Sternberg, Giora, Blekhman, Ran, Assa, Jackie, Shiloh, Yosef and Shamir, Ron	SPIKE--a database, visualization and analysis tool of cellular signaling pathways	BMC Bioinformatics	2008	Y	Not related
Elliott, Michael R., Raghunathan, Trivellore E. and Li, Yun	Bayesian inference for causal mediation effects using principal stratification with dichotomous mediators and outcomes	Biostatistics (Oxford, England)	2010	Y	Not related
Elo, Pekka, Saarinen, Jukka, Värri, Alpo, Nieminen, Hannu and Kaski, Kimmo	Classification of Epileptic EEG by Using Self-Organizing Maps	Book Section	1992	Y	Not related
El-Shabrawi, Y. G., Christen, W. G. and Foster, S. C.	Correlation of metalloproteinase-2 and -9 with proinflammatory cytokines interleukin-1b, interleukin-12 and the interleukin-1 receptor antagonist in patients with chronic uveitis	Current Eye Research	2000	Y	Not related
Elvebakk, Trude, Mostad, Ingrid L., Mørkved, Siv, Salvesen, Kjell Å and Stafne, Signe N.	Dietary Intakes and Dietary Quality during Pregnancy in Women with and without Gestational Diabetes Mellitus - A Norwegian Longitudinal Study	Nutrients	2018	Y	Not related
Emerson, Ryan O. and Thomas, James H.	Adaptive evolution in zinc finger transcription factors	Plos Genetics	2009	Y	Not related
Emile, Carole	Végétaliens, végétariens : quelles conséquences sur la santé, la croissance, la grossesse ?	Option/Bio	2015	Y	Not in english
Émile, Carole	Conseils hygiénodiététiques dans les principaux troubles métaboliques	Option/Bio	2009	Y	Not in english
Emond, Jennifer A., Karagas, Margaret R., Baker, Emily R. and Gilbert-Diamond, Diane	Better Diet Quality during Pregnancy Is Associated with a Reduced Likelihood of an Infant Born Small for Gestational Age: An Analysis of the Prospective New Hampshire Birth Cohort Study	The Journal Of Nutrition	2018	Y	Not related
Endo, Keita, Karim, M. Rezaul, Taniguchi, Hiroaki, Krejci, Alena, Kinameri, Emi, Siebert, Matthias, Ito, Kei, Bray, Sarah J. and Moore, Adrian W.	Chromatin modification of Notch targets in olfactory receptor neuron diversification	Nature Neuroscience	2011	Y	Not related
Engel, Lawrence S., Wong-Ho, Chow, Vaughan, Thomas L., Gammon, Marilie D., Risch, Harvey A., Stanford, Janet L., Schoenberg, Janet B., Mayne, Susan T., Dubrow, Robert, Rotterdam, Heidrun, West, A. Brian, Blaser, Martin, Blot, William J. and Gail, Mitchell H.	Population Attributable Risks of Esophageal and Gastric Cancers	Journal of the National Cancer Institute	2003	Y	Not related
Engel, Stephanie M., Olshan, Andrew F., Siega-Riz, Anna Maria, Savitz, David A. and Chanock, Stephen J.	Polymorphisms in folate metabolizing genes and risk for spontaneous preterm and small-for-gestational age birth	American Journal of Obstetrics and Gynecology	2006	Y	Not related
Engelen, Erik, Brandsma, Johannes H., Moen, Maaike J., Signorile, Luca, Dekkers, Dick H. W., Demmers, Jeroen, Kockx, Christel E. M., Ozgür, Zehila, van Ijcken, Wilfred F. J., van den Berg, Debbie L. C. and Poot, Raymond A.	Proteins that bind regulatory regions identified by histone modification chromatin immunoprecipitations and mass spectrometry	Nature Communications	2015	Y	Not related
Eoli, M., Silvani, A., Pollo, B., Bianchessi, D., Menghi, F., Valletta, L., Broggi, G., Boiardi, A., Bruzzone, M. G. and Finocchiaro, G.	Molecular markers of gliomas: a clinical approach	Neurological Research	2006	Y	Not related
Eom, Gwang Hyeon, Kim, Kabsun, Kim, Sung-Mi, Kee, Hae Jin, Kim, Ji-Young, Jin, Hye Mi, Kim, Ju-Ryoung, Kim, Jung Ha, Choe, Nakwon, Kim, Kee-Beom, Lee, Junwon, Kook, Hyun, Kim, Nacksung and Seo, Sang-Beom	Histone methyltransferase PRDM8 regulates mouse testis steroidogenesis	Biochemical and Biophysical Research Communications	2009	Y	Not related
Erb, S., Ferracin, F., Fuhr, P., Rösler, K. M., Hess, C. W., Kuntzer, T., Bogousslavsky, J., Sztajzel, R. and Steck, A. J.	Polyneuropathy attributes: a comparison between patients with anti-MAG and anti-sulfatide antibodies	Journal Of Neurology	2000	Y	Not related
Erichsen, Hans Christian, Engel, Stephanie A. Mulherin, Eck, Peter K., Welch, Robert, Yeager, Meredith, Levine, Mark, Siega-Riz, Anna Maria, Olshan, Andrew F. and Chanock, Stephen J.	Genetic variation in the sodium-dependent vitamin C transporters, SLC23A1, and SLC23A2 and risk for preterm delivery	American Journal Of Epidemiology	2006	Y	Not related
Erne, Paul, Schoenenberger, Andreas W., Burckhardt, Dieter, Zuber, Michel, Kiowski, Wolfgang, Buser, Peter T., Dubach, Paul, Resink, Therese J. and Pfisterer, Matthias	Effects of percutaneous coronary interventions in silent ischemia after myocardial infarction: the SWISSI II randomized controlled trial	JAMA	2007	Y	Not related
Escande, H., Bennani, I., Bulai Livideanu, C., Uthurriague, C., Paul, C. and Nougué, J.	Anaphylaxie médiée par les IgE chez un patient atteint de mastocytose systémique	Annales de Dermatologie et de Vénéréologie	2013	Y	Not in english
Escobar-Jiménez, F., Muñoz, M., Torres, E., De la Higuera, V. M. and Fernández-García, D.	Hueso: tratamiento de la osteoporosis	Endocrinología y Nutrición	2004	Y	Not in english
Esen, Nilufer, Blakely, Pennelope K., Rainey-Barger, Emily K. and Irani, David N.	Complexity of the microglial activation pathways that drive innate host responses during lethal alphavirus encephalitis in mice	ASN Neuro	2012	Y	Not related
Esen, Nilufer, Rainey-Barger, Emily K., Huber, Amanda K., Blakely, Pennelope K. and Irani, David N.	Type-I interferons suppress microglial production of the lymphoid chemokine, CXCL13	Glia	2014	Y	Not related
Eslam, Mohammed, Valenti, Luca and Romeo, Stefano	Genetics and epigenetics of NAFLD and NASH: Clinical impact	Journal of Hepatology	2018	Y	Not related
Español, I., Romagosa, V., Berlanga, J., Domingo, A., Losa, F., Heras, L. and Janáriz, J.	Zoledronate-induced remission of acute panmyelosis with myelofibrosis	European Journal Of Haematology	2004	Y	Not related
Espinosa, E., Morales, S., Borrega, P., Casas, A., Madroñal, C., Machengs, I., Illarramendi, J. A., Lizón, J., Moreno, J. A., Belón, J., Janáriz, J., de la Puente, M., Checa, T., Mel, J. R. and González Barón, M.	Docetaxel and high-dose epirubicin as neoadjuvant chemotherapy in locally advanced breast cancer	Cancer Chemotherapy And Pharmacology	2004	Y	Not related
Esser, Daniela, Holze, Niklas, Haag, Jochen, Schreiber, Stefan, Krüger, Sandra, Warneke, Viktoria, Rosenstiel, Philip and Röcken, Christoph	Interpreting whole genome and exome sequencing data of individual gastric cancer samples	BMC Genomics	2017	Y	Not related
Esteller, Manel	Aberrant DNA methylation as a cancer-inducing mechanism	Annual Review Of Pharmacology And Toxicology	2005	Y	Not related
Esteller, M.	Epigenetics provides a new generation of oncogenes and tumour-suppressor genes	British Journal Of Cancer	2006	Y	Not related
Esteller, Manel	Cancer epigenomics: DNA methylomes and histone-modification maps	Nature Reviews. Genetics	2007	Y	Not related
Esteves, Bernardo	La génomique se fait une samba	Biofutur	2000	Y	Not in english
et al.	FTO genotype is associated with phenotypic variability of body mass index	Nature	2012	Y	Not related
Eugene Lyman, Fisk	Alcohol and life insurance	Magazine Article	1916	Y	Not related
Evans, J. S., Rhomberg, L. R., Williams, P. L., Wilson, A. M. and Baird, S. J.	Reproductive and developmental risks from ethylene oxide: a probabilistic characterization of possible regulatory thresholds	Risk Analysis: An Official Publication Of The Society For Risk Analysis	2001	Y	Not related
Evenson, Kelly R.	Towards an understanding of change in physical activity from pregnancy through postpartum	Psychology of Sport and Exercise	2011	Y	Not related
Evenson, Kelly R., Aytur, Semra A. and Borodulin, Katja	Physical Activity Beliefs, Barriers, and Enablers among Postpartum Women	Journal of Women's Health (15409996)	2009	Y	Not related
Evenson, Kelly R., Chasan-Taber, Lisa, Symons Downs, Danielle and Pearce, Emily E.	Review of self-reported physical activity assessments for pregnancy: summary of the evidence for validity and reliability	Paediatric And Perinatal Epidemiology	2012	Y	Not related
Evenson, Kelly R., Moos, Merry- K., Carrier, Kathryn and Siega-Riz, Anna Maria	Perceived barriers to physical activity among pregnant women	Maternal And Child Health Journal	2009	Y	Not related
Everitt, A. D. and Sander, J. W.	Classification of the epilepsies: time for a change? A critical review of the International Classification of the Epilepsies and Epileptic Syndromes (ICEES) and its usefulness in clinical practice and epidemiological studies of epilepsy	European Neurology	1999	Y	Not related
Evert, M., Schneider-Stock, R. and Dombrowski, F.	Fatty acid synthase overexpression in insulin-induced and chemically induced preneoplastic hepatocellular foci and neoplasms of the rat liver	Pathology - Research and Practice	2004	Y	Not related
Exner, Ruth, Pulverer, Walter, Diem, Martina, Spaller, Lisa, Woltering, Laura, Schreiber, Martin, Wolf, Brigitte, Sonntagbauer, Markus, Schröder, Fabian, Stift, Judith, Wrba, Fritz, Bergmann, Michael, Weinhäusel, Andreas and Egger, Gerda	Potential of DNA methylation in rectal cancer as diagnostic and prognostic biomarkers	British Journal Of Cancer	2015
Eyvazzadeh, Nazila, Neshasteh-Riz, Ali and Mahdavi, Seyed Rabee	DNA damage of glioblastoma multiform cells induced by Beta radiation of iodine-131 in the presence or absence of topotecan: a picogreen and colonogenic assay	Cell Journal	2015	Y	Not related
Eyvazzadeh, Nazila, Neshasteh-Riz, Ali, Mahdavi, Seyed Rabee and Mohsenifar, Afshin	Genotoxic Damage to Glioblastoma Cells Treated with 6 MV X-Radiation in The Presence or Absence of Methoxy Estradiol, IUDR or Topotecan	Cell Journal	2015	Y	Not related
Ezaka, Kazuhiro, Kanda, Mitsuro, Sugimoto, Hiroyuki, Shimizu, Dai, Oya, Hisaharu, Nomoto, Shuji, Sueoka, Satoshi, Tanaka, Yuri, Takami, Hideki, Hashimoto, Ryoji, Okamura, Yukiyasu, Yamada, Suguru, Fujii, Tsutomu, Nakayama, Goro, Koike, Masahiko, Fujiwara, Michitaka and Kodera, Yasuhiro	Reduced Expression of Adherens Junctions Associated Protein 1 Predicts Recurrence of Hepatocellular Carcinoma After Curative Hepatectomy	Annals Of Surgical Oncology	2015	Y	Not related
Eze, Ukpai Agwu and Okonofua, Friday E.	High Prevalence of Male Infertility in Africa: Are Mycotoxins to Blame?	African Journal Of Reproductive Health	2015	Y	Not related
Ezzat, Shereen, Zheng, Lei, Yu, ShunJiang and Asa, Sylvia L.	A Soluble Dominant Negative Fibroblast Growth Factor Receptor 4 Isoform in Human MCF-7 Breast Cancer Cells	Biochemical and Biophysical Research Communications	2001	Y	Not related
Fahs, Breanne and Swank, Eric	Exploring stigma of “extreme” weight gain: The terror of fat possible selves in women's responses to hypothetically gaining one hundred pounds	Women's Studies International Forum	2017	Y	Not related
Falanga, A. and Barbui, T.	Coagulopathy of acute promyelocytic leukemia	Acta Haematologica	2001	Y	Not related
Falaschi, Arturo, Abdurashidova, Gulnara and Biamonti, Giuseppe	DNA replication, development and cancer: a homeotic connection?	Critical Reviews In Biochemistry And Molecular Biology	2010	Y	Not related
Fallon, Bill	Wells Fargo cites optimism in small biz survey	Fairfield County Business Journal	2014	Y	Not related
Fan, Lin, Jiang, Jiajun, Gao, Jinning, Song, Huayu, Liu, Jinxiang, Yang, Likun, Li, Zan, Chen, Yan, Zhang, Quanqi and Wang, Xubo	Identification and Characterization of a PRDM14 Homolog in Japanese Flounder (Paralichthys olivaceus)	International Journal of Molecular Sciences	2015	Y	Not related
Fang, Yi, Liu, Yu-Shen and Ramani, Karthik	Three dimensional shape comparison of flexible proteins using the local-diameter descriptor	BMC Structural Biology	2009	Y	Not related
Fang, Yu-Ching, Huang, Hsuan-Cheng and Juan, Hsueh-Fen	MeInfoText: associated gene methylation and cancer information from text mining	BMC Bioinformatics	2008	Y	Not related
Fang, Yu-Ching, Lai, Po-Ting, Dai, Hong-Jie and Hsu, Wen-Lian	MeInfoText 2.0: gene methylation and cancer relation extraction from biomedical literature	BMC Bioinformatics	2011	Y	Not related
Farahmand, Maryam, Tehrani, Fahimeh Ramezani, Amiri, Parisa and Azizi, Fereidoun	Barriers to healthy nutrition: perceptions and experiences of Iranian women	BMC Public Health	2012	Y	Not related
Farajzadegan, Ziba, Bahrami, Davood and Jafari, Najmeh	Weight Gain during Pregnancy in Women Attending a Health Center in Isfahan City, Iran	International Journal of Preventive Medicine	2012	Y	Not related
Farashi, Sajjad	Interaction between pancreatic β cell and electromagnetic fields: A systematic study toward finding the natural frequency spectrum of β cell system	Electromagnetic Biology & Medicine	2017	Y	Not related
Fardet, Anthony, Martin, Jean-François and Chardigny, Jean-Michel	Caractérisation du potentiel lipotropique des produits alimentaires d’origine végétale	Cahiers de Nutrition et de Diététique	2012	Y	Not in english
Farley, Thomas A., Rice, Janet, Bodor, J. Nicholas, Cohen, Deborah A., Bluthenthal, Ricky N. and Rose, Donald	Measuring the food environment: shelf space of fruits, vegetables, and snack foods in stores	Journal Of Urban Health: Bulletin Of The New York Academy Of Medicine	2009	Y	Not related
Farnier, M.	Histoire des statines	Médecine des Maladies Métaboliques	2013	Y	Not in english
Farooqi, Ammad Ahmad, Nawaz, Ali, Javed, Zeeshan, Bhatti, Shahzad and Ismail, Muhammad	While at Rome miRNA and TRAIL do whatever BCR-ABL commands to do	Archivum Immunologiae Et Therapiae Experimentalis	2013	Y	Not related
Fasella, ParPaolo	Vers un nouvel essor de la biotechnologie européenne	Biofutur	1995	Y	Not in english
Faupel-Badger, Jessica M., Fichorova, Raina N., Allred, Elizabeth N., Hecht, Jonathan L., Dammann, Olaf, Leviton, Alan and McElrath, Thomas F.	Cluster analysis of placental inflammatory proteins can distinguish preeclampsia from preterm labor and premature membrane rupture in singleton deliveries less than 28 weeks of gestation	American Journal Of Reproductive Immunology (New York, N.Y.: 1989)	2011	Y	Not related
Faure, Sébastien	Évaluez-vous !	Actualités Pharmaceutiques	2014	Y	Not in english
Fauth, C. and Speicher, M. R.	Classifying by colors: FISH-based genome analysis	Cytogenetics And Cell Genetics	2001	Y	Not related
Favarger, P.	CHAPTER 10 - THE LIVER AND LIPID METABOLISM	Book Section	1963	Y	Not related
Fayet, Laurence, Guex, Esther and Bouteloup, Corinne	Le régime sans gluten : les points pratiques	Nutrition Clinique et Métabolisme	2011	Y	Not in english
Fears, T. R., Scotto, J. and Schneiderman, M. A.	Skin cancer, melanoma, and sunlight	American Journal Of Public Health	1976	Y	Not related
Feeney, Emma L., O'Brien, Sinead A., Scannell, Amalia G. M., Markey, Anne and Gibney, Eileen R.	Suprathreshold measures of taste perception in children - Association with dietary quality and body weight	Appetite	2017	Y	Not related
Feigal, Ellen G., Cossman, Jeffrey and Woosley, Raymond L.	Clearing Roadblocks on Critical PATH	Drug Discovery & Development	2006	Y	Not related
Feil, Robert and Fraga, Mario F.	Epigenetics and the environment: emerging patterns and implications	Nature Reviews. Genetics	2012	Y	Not related
Feinberg, Andrew P. and Tycko, Benjamin	The history of cancer epigenetics	Nature Reviews. Cancer	2004	Y	Not related
Feitelson, Mark A., Sun, Bill, Satiroglu Tufan, N. Lale, Liu, Jie, Pan, Jingbo and Lian, Zhaorui	Genetic mechanisms of hepatocarcinogenesis	Oncogene	2002
Fell, Deshayne B., Joseph, K. S., Armson, B. Anthony and Dodds, Linda	The impact of pregnancy on physical activity level	Maternal And Child Health Journal	2009	Y	Not related
Fellous, Alexandre, Earley, Ryan L. and Silvestre, Frederic	The Kdm/Kmt gene families in the self-fertilizing mangrove rivulus fish, Kryptolebias marmoratus, suggest involvement of histone methylation machinery in development and reproduction	Gene	2019	Y	Not related
Felsenthal, Julia A.	One To Watch	Magazine Article	2018	Y	Not related
Fencl, Forrest	Health-Care-Associated-Infection Control: Reducing Airborne Pathogens	Heating/Piping/Air Conditioning Engineering	2014	Y	Not related
Feng, W., Shen, L., Wen, S., Rosen, D. G., Jelinek, J., Hu, X., Huan, S., Huang, M., Liu, J., Sahin, A. A., Hunt, K. K., Bast, R. C., Jr., Shen, Y., Issa, J. P. and Yu, Y.	Correlation between CpG methylation profiles and hormone receptor status in breast cancers	Breast Cancer Res	2007	Y	Not related
Feng, Yi-Li, Xiang, Ji-Feng, Kong, Na, Cai, Xiu-Jun and Xie, An-Yong	Buried territories: heterochromatic response to DNA double-strand breaks	Acta Biochimica Et Biophysica Sinica	2016	Y	Not related
Fenoglio, Chiara, Galimberti, Daniela, Cortini, Francesca, Kauwe, John S. K., Cruchaga, Carlos, Venturelli, Eliana, Villa, Chiara, Serpente, Maria, Scalabrini, Diego, Mayo, Kevin, Piccio, Laura M., Clerici, Francesca, Albani, Diego, Mariani, Claudio, Forloni, Gianluigi, Bresolin, Nereo, Goate, Alison M. and Scarpini, Elio	Rs5848 variant influences GRN mRNA levels in brain and peripheral mononuclear cells in patients with Alzheimer's disease	Journal Of Alzheimer's Disease: JAD	2009	Y	Not related
Fenoglio, Chiara, Ridolfi, Elisa, Cantoni, Claudia, De Riz, Milena, Bonsi, Rossana, Serpente, Maria, Villa, Chiara, Pietroboni, Anna M., Naismith, Robert T., Alvarez, Enrique, Parks, Becky J., Bresolin, Nereo, Cross, Anne H., Piccio, Laura M., Galimberti, Daniela and Scarpini, Elio	Decreased circulating miRNA levels in patients with primary progressive multiple sclerosis	Multiple Sclerosis (Houndmills, Basingstoke, England)	2013	Y	Not related
Fenoglio, Chiara, Ridolfi, Elisa, Galimberti, Daniela and Scarpini, Elio	MicroRNAs as Active Players in the Pathogenesis of Multiple Sclerosis	International Journal of Molecular Sciences	2012	Y	Not related
Féraud, Jean, Gani, Maliqi and Meha, Vjollca	Famous Mineral Localities: THE TREPCA MINE STARI TRG, KOSOVO	Mineralogical Record	2007	Y	Not related
Fernández, Álvaro F. and López-Otín, Carlos	The functional and pathologic relevance of autophagy proteases	The Journal Of Clinical Investigation	2015	Y	Not related
Fernandez-Flores, Angel	Calcinosis cutis: critical review	Acta Dermatovenerologica Croatica: ADC	2011	Y	Not related
Fernández-Ramires, R., Solé, X., De Cecco, L., Llort, G., Cazorla, A., Bonifaci, N., Garcia, M. J., Caldés, T., Blanco, I., Gariboldi, M., Pierotti, M. A., Pujana, M. A., Benítez, J. and Osorio, A.	Gene expression profiling integrated into network modelling reveals heterogeneity in the mechanisms of BRCA1 tumorigenesis	British Journal Of Cancer	2009	Y	Not related
Fernandez-Twinn, Denise S., Constância, Miguel and Ozanne, Susan E.	Intergenerational epigenetic inheritance in models of developmental programming of adult disease	Seminars in Cell & Developmental Biology	2015	Y	Not related
Ferracin, M., Gafa, R., Miotto, E., Veronese, A., Pultrone, C., Sabbioni, S., Lanza, G. and Negrini, M.	The methylator phenotype in microsatellite stable colorectal cancers is characterized by a distinct gene expression profile	J Pathol	2008	Y	Not related
Ferrari, Davide, Lombardi, Giovanni and Banfi, Giuseppe	Concerning the vitamin D reference range: pre-analytical and analytical variability of vitamin D measurement	Biochemia Medica	2017	Y	Not related
Ferrari, Renée M., Siega-Riz, Anna Maria, Evenson, Kelly R., Moos, Merry- K., Melvin, Cathy L. and Herring, Amy H.	Provider Advice About Weight Loss and Physical Activity in the Postpartum Period	Journal of Women's Health (15409996)	2010	Y	Not related
Ferrary, Ophélie, Hercend, Claude, Peoc’h, Katell and Dauvergne, Agnès	La vitamine B1 : la première vitamine identifiée	Revue Francophone des Laboratoires	2019	Y	Not in english
Ferreira, M. P., Gendron, F. and Kindscher, K.	Chapter 21 - Bioactive Prairie Plants and Aging Adults: Role in Health and Disease	Book Section	2013	Y	Not related
Ferreiro-Vera, Carlos, Mata-Granados, José María, Priego-Capote, Feliciano, Quesada-Gómez, José Manuel and Luque de Castro, María Dolores	Automated targeting analysis of eicosanoid inflammation biomarkers in human serum and in the exometabolome of stem cells by SPE-LC-MS/MS	Analytical And Bioanalytical Chemistry	2011	Y	Not related
Ferrell, Robert E. and Finegold, David N.	Research perspectives in inherited lymphatic disease: an update	Annals Of The New York Academy Of Sciences	2008	Y	Not related
Ferretti, G., Jankowski, A., Calizzano, A., Moro-Sibilot, D. and Vuillez, J. P.	Imagerie radiologique et TEP Scanner dans les cancers du poumon	Journal de Radiologie	2008	Y	Not in english
Ferrucci, Robert	Extemporize at your own peril	Fairfield County Business Journal	2014	Y	Not related
Ferry, M.	6 - Alimentation et prévention	Book Section	2016	Y	Not in english
Feuell, A. J.	Toxic factors of mould origin	Canadian Medical Association Journal	1966	Y	Not related
Finch, Caleb E. and Stanford, Craig B.	Meat-adaptive genes and the evolution of slower aging in humans	The Quarterly Review Of Biology	2004	Y	Not related
Findley, Tina O., Tenpenny, Joy C., O'Byrne, Michelle R., Morrison, Alanna C., Hixson, James E., Northrup, Hope and Au, Kit Sing	Mutations in folate transporter genes and risk for human myelomeningocele	American Journal Of Medical Genetics. Part A	2017	Y	Not related
Finkelstein, Eric A., Ruhm, Christopher J. and Kosa, Katherine M.	ECONOMIC CAUSES AND CONSEQUENCES OF OBESITY	Annual Review of Public Health	2005	Y	Not related
Finn, William G., Sreekumar, Arun, Menon, Anjana, Utiger, Cheryl and Chinnaiyan, Arul	Trisomy 12-associated, t(11;14)-negative mature B-cell leukemia with gene expression profile resembling mantle cell lymphoma	Leukemia & Lymphoma	2006	Y	Not related
Fischbach, Wolfgang, Pohl, Juergen, Naidoo, Ansuya and Belsey, Jonathan	Su1075 Factors Determining Adenoma Detection Rate (ADR) in Randomized Controlled Trials of Bowel Cleansing Regimens Prior to Colonoscopy. A Meta-Regression Analysis Based on a Clinical Trial Database	Gastroenterology	2015	Y	Not related
Fishbane, Steven	Upper limit of serum ferritin: misinterpretation of the 2006 KDOQI anemia guidelines	Seminars In Dialysis	2008	Y	Not related
Fisher, Brian D. and Strogatz, David S.	Community measures of low-fat milk consumption: Comparing store shelves with households	American Journal of Public Health	1999	Y	Not related
Fitting, Beth	Tompkins' sale keeps tradition at home	Business Journal (Central New York)	2002	Y	Not related
Fitzgerald, Julia C. and Plun-Favreau, Helene	Emerging pathways in genetic Parkinson's disease: autosomal-recessive genes in Parkinson's disease--a common pathway?	The FEBS Journal	2008	Y	Not related
Flaherty, Keith T.	Narrative review: BRAF opens the door for therapeutic advances in melanoma	Annals Of Internal Medicine	2010	Y	Not related
Fleischman, Alan R. M. D. and Oinuma, Motoko B. A.	Fortification of Corn Masa Flour With Folic Acid in the United States	American Journal of Public Health	2011	Y	Not related
Flemming, P., Berg-Ribbe, I., Kreipe, H. and Lehmann, U.	Epigenetic inactivation of growth regulatory genes is a frequent event in liver cell adenoma	Pathology - Research and Practice	2004
Fletcher, Janet, Fialkoff, Francine and Hoffert, Barbar	Reference Books of 1986	Library Journal	1987	Y	Not related
Fletcher, J. G.	CT enterography technique: theme and variations	Abdominal Imaging	2009	Y	Not related
Fletcher, Michael N. C., Castro, Mauro A. A., Wang, Xin, de Santiago, Ines, O'Reilly, Martin, Chin, Suet-Feung, Rueda, Oscar M., Caldas, Carlos, Ponder, Bruce A. J., Markowetz, Florian and Meyer, Kerstin B.	Master regulators of FGFR2 signalling and breast cancer risk	Nature Communications	2013	Y	Not related
Florence de, Changy	Maisons-cages à louer à Hongkong: Apparus dans les années 1950 pour loger la main-d'oeuvre immigrée, ces espaces minuscules et indignes tranchent avec l'opulence locale. (Maisons-cages à louer à Hongkong: Apparus dans les années 1950 pour loger la main-d'oeuvre immigrée, ces espaces minuscules et indignes tranchent avec l'opulence locale.)	Le Monde	2009	Y	Not in english
Flynn, Angela C., Seed, Paul T., Patel, Nashita, Barr, Suzanne, Bell, Ruth, Briley, Annette L., Godfrey, Keith M., Nelson, Scott M., Oteng-Ntim, Eugene, Robinson, Sian M., Sanders, Thomas A., Sattar, Naveed, Wardle, Jane, Poston, Lucilla and Goff, Louise M.	Dietary patterns in obese pregnant women; influence of a behavioral intervention of diet and physical activity in the UPBEAT randomized controlled trial	International Journal of Behavioral Nutrition and Physical Activity	2016	Y	Not related
Fog, Cathrine K., Jensen, Klaus T. and Lund, Anders H.	Chromatin-modifying proteins in cancer	APMIS: Acta Pathologica, Microbiologica, Et Immunologica Scandinavica	2007	Y	Not related
Fokou, Élie, Ponka, Roger, Sielinou-Tchegnimba, Aurélie, Ngu, Blackett and Mbiapo Tchouanguep, Félicité	Alimentation et statut en deux micronutriments antioxydants (zinc et vitamine C) de quelques patients camerounais hypertendus	Nutrition Clinique et Métabolisme	2008	Y	Not in english
Foote, Robert L., Brown, Paul D., Garces, Yolanda I., Okuno, Scott H., Miller, Robert C. and Strome, Scott E.	Informed consent in advanced laryngeal cancer	Head & Neck	2007	Y	Not related
Ford, Alexander C. and Moayyedi, Paul	Managing dyspepsia	Current Gastroenterology Reports	2009	Y	Not related
Ford, Earl S. and Caspersen, Carl J.	Sedentary behaviour and cardiovascular disease: a review of prospective studies	International Journal Of Epidemiology	2012	Y	Not related
Ford, Earl S., Gillespie, Cathleen, Ballew, Carol, Sowell, Anne and Mannino, David M.	Serum carotenoid concentrations in US children and adolescents	The American Journal Of Clinical Nutrition	2002	Y	Not related
Forslund, H. Bertéus, Torgerson, J. S., Sjöström, L. and Lindroos, A. K.	Snacking frequency in relation to energy intake and food choices in obese men and women compared to a reference population	International Journal of Obesity	2005	Y	Not related
Foster, E. Michael	Causal inference and developmental psychology	Developmental Psychology	2010	Y	Not related
Foterek, Kristina, Hilbig, Annett and Alexy, Ute	Associations between commercial complementary food consumption and fruit and vegetable intake in children. Results of the DONALD study	Appetite	2015	Y	Not related
Fowler, Larry J. and Lachar, Whitney A.	Application of immunohistochemistry to cytology	Archives Of Pathology & Laboratory Medicine	2008	Y	Not related
Fowles, Eileen R.	Prenatal Nutrition and Birth Outcomes	Journal of Obstetric, Gynecologic & Neonatal Nursing	2004	Y	Not related
Fox, B. W., Perkins, J. P. and Prusoff, W. H.	Inhibitory action of thymine ribonucleoside and other pyrimidine derivatives on the cleavage of 5-iodo-deoxy-uridine by mouse-liver extract	Chemico-Biological Interactions	1970	Y	Not related
Fox, Rina S., Carnethon, Mercedes R., Gallo, Linda C., Wiley, Joshua F., Isasi, Carmen R., Daviglus, Martha L., Cai, Jianwen, Davis, Sonia M., Giachello, Aida L., Gonzalez, Patricia, McCurley, Jessica L., Schneiderman, Neil and Penedo, Frank J.	Perceived Discrimination and Cardiometabolic Risk Among US Hispanics/Latinos in the HCHS/SOL Sociocultural Ancillary Study	International Journal of Behavioral Medicine	2019	Y	Not related
Fraga, Mario F., Ballestar, Esteban, Villar-Garea, Ana, Boix-Chornet, Manuel, Espada, Jesus, Schotta, Gunnar, Bonaldi, Tiziana, Haydon, Claire, Ropero, Santiago, Petrie, Kevin, Iyer, N. Gopalakrishna, Pérez-Rosado, Alberto, Calvo, Enrique, Lopez, Juan A., Cano, Amparo, Calasanz, Maria J., Colomer, Dolors, Piris, Miguel Angel, Ahn, Natalie, Imhof, Axel, Caldas, Carlos, Jenuwein, Thomas and Estelle…	Loss of acetylation at Lys16 and trimethylation at Lys20 of histone H4 is a common hallmark of human cancer	Nature Genetics	2005	Y	Not related
Francis, Heather and Stevenson, Richard	The longer-term impacts of Western diet on human cognition and the brain	Appetite	2013	Y	Not related
Frank, Laura K., Kröger, Janine, Schulze, Matthias B., Bedu-Addo, George, Mockenhaupt, Frank P. and Danquah, Ina	Dietary patterns in urban Ghana and risk of type 2 diabetes	The British Journal of Nutrition	2014	Y	Not related
Frantz, Eliete Dalla Corte, Prodel, Eliza, Braz, Igor Dutra, Giori, Isabele Gomes, Bargut, Thereza Cristina Lonzetti, Magliano, D'Angelo Carlo and Nobrega, Antonio Claudio Lucas	Modulation of the renin-angiotensin system in white adipose tissue and skeletal muscle: focus on exercise training	Clinical Science (London, England: 1979)	2018	Y	Not related
Fraser, Abigail, Tilling, Kate, Macdonald-Wallis, Corrie, Hughes, Rachael, Sattar, Naveed, Nelson, Scott M. and Lawlor, Debbie A.	Associations of gestational weight gain with maternal body mass index, waist circumference, and blood pressure measured 16 y after pregnancy: the Avon Longitudinal Study of Parents and Children (ALSPAC)	The American Journal Of Clinical Nutrition	2011	Y	Not related
Freed, Julie K. and Greene, Andrew S.	Proteomic analysis of shear stress-mediated protection from TNF-alpha in endothelial cells	Microcirculation (New York, N.Y.: 1994)	2010	Y	Not related
Freeman, Willard M. and Vrana, Kent E.	Future prospects for biomarkers of alcohol consumption and alcohol-induced disorders	Alcoholism, Clinical And Experimental Research	2010	Y	Not related
Fréry, Nadine, Fillol, Clémence, Garnier, Robert, Falq, Grégoire, Bidondo, Marie-Laure, Guldner, Laurence and Zeghnoun, Abdelkrim	Exposition de la population française aux substances chimiques de l’environnement – Étude ENNS 2006–2007	Toxicologie Analytique et Clinique	2017	Y	Not in english
Frieden, Thomas R., Myers, Julie E., Krauskopf, Marian S. and Farley, Thomas A.	A public health approach to winning the war against cancer	The Oncologist	2008	Y	Not related
Friedman, Arnold J., Chen, Zhao, Ford, Patricia, Johnson, Cynda Ann, Lopez, Ana Maria, Shander, Aryeh, Waters, Jonathan H. and Van Wyck, David	Iron Deficiency Anemia in Women Across the Life Span	Journal of Women's Health (15409996)	2012	Y	Not related
Frieling, Helge, Römer, Konstanze D., Scholz, Sarah, Mittelbach, Franziska, Wilhelm, Julia, De Zwaan, Martina, Jacoby, Georg E., Kornhuber, Johannes, Hillemacher, Thomas and Bleich, Stefan	Epigenetic dysregulation of dopaminergic genes in eating disorders	International Journal of Eating Disorders	2010	Y	Not related
Frieri, Marianne and Valluri, Ashok	Vitamin D deficiency as a risk factor for allergic disorders and immune mechanisms	Allergy And Asthma Proceedings	2011	Y	Not related
Fritsch, Michael J. and Mehdorn, Maximilian	Endoscopic intraventricular surgery for treatment of hydrocephalus and loculated CSF space in children less than one year of age	Pediatric Neurosurgery	2002	Y	Not related
Frömel, Karel, Groffik, Dorota, Chmelík, František, Cocca, Armando and Skalik, Krzysztof	Physical activity of 15-17 years old adolescents in different educational settings: a Polish-Czech study	Central European Journal Of Public Health	2018	Y	Not related
Frothingham, O. B.	Voices of power	Magazine Article	1884	Y	Not related
Fu, Cong and Li, Jian-Ping	Application of Dendrimers in Analytical Chemistry	Chinese Journal of Analytical Chemistry	2013	Y	Not related
Fu, Jianfei, Li, Zhen, Zhang, Huiqin, Mao, Yushan, Wang, Anshi, Wang, Xin, Zou, Zuquan and Zhang, Xiaohong	Molecular pathways regulating the formation of brown-like adipocytes in white adipose tissue	Diabetes/Metabolism Research And Reviews	2015	Y	Not related
Fu, Lin Na, Tan, Juan, Chen, Ying Xuan and Fang, Jing-Yuan	Genetic variants in the histone methylation and acetylation pathway and their risks in eight types of cancers	Journal Of Digestive Diseases	2018
Fu, Wei, Wang, Kai, Zhao, Jun-Long, Yu, Heng-Chao, Li, San-Zhong, Lin, Yan, Liang, Liang, Huang, Si-Yong, Liang, Ying-Min, Han, Hua and Qin, Hong-Yan	FHL1C induces apoptosis in Notch1-dependent T-ALL cells through an interaction with RBP-J	BMC Cancer	2014	Y	Not related
Fu, Yu, Han, Jeong, Ishola, Titilope, Scerbo, Michelle, Adwanikar, Hita, Ramsey, Cara and Neugebauer, Volker	PKA and ERK, but not PKC, in the amygdala contribute to pain-related synaptic plasticity and behavior	Molecular Pain	2008	Y	Not related
Fueyo, Raquel, García, María Alejandra and Martínez-Balbás, Marian A.	Jumonji family histone demethylases in neural development	Cell And Tissue Research	2015	Y	Not related
Fujikura, Junji, Hosoda, Kiminori and Nakao, Kazuwa	Cell transplantation therapy for diabetes mellitus: endocrine pancreas and adipocyte	Endocrine Journal	2013	Y	Not related
Fujita, R. and Kumura, F.	Arrythmias and ischemic changes of the heart induced by gastric endoscopic procedures	The American Journal Of Gastroenterology	1975	Y	Not related
Fujita, Yasuyuki, Nakamura, Yosikazu, Hiraoka, Jun, Kobayashi, Katsuyoshi, Sakata, Kiyomi, Nagai, Masaki and Yanagawa, Hiroshi	Physical-strength tests and mortality among visitors to health-promotion centers in Japan	Journal of Clinical Epidemiology	1995	Y	Not related
Fulvio, D’Angelo, Ceccarelli, Michele, Tala, Garofano, Luciano, Zhang, Jing, Frattini, Véronique, Caruso, Francesca P., Lewis, Genevieve, Alfaro, Kristin D., Bauchet, Luc, Berzero, Giulia, Cachia, David, Cangiano, Mario, Capelle, Laurent, de Groot, John, DiMeco, Francesco, Ducray, François, Farah, Walid, Finocchiaro, Gaetano, Goutagny, Stéphane, Kamiya-Matsuoka, Carlos, Lavarino, Cinzia, Loiseau,…	The molecular landscape of glioma in patients with Neurofibromatosis 1	Nature Medicine	2019	Y	Not related
Fumasoni, Irene, Meani, Natalia, Rambaldi, Davide, Scafetta, Gaia, Alcalay, Myriam and Ciccarelli, Francesca D.	Family expansion and gene rearrangements contributed to the functional specialization of PRDM genes in vertebrates	BMC Evolutionary Biology	2007	Y	Not related
Fung, Christina, Kuhle, Stefan, Lu, Connie, Purcell, Megan, Schwartz, Marg, Storey, Kate and Veugelers, Paul J.	From "best practice" to "next practice": the effectiveness of school-based health promotion in improving healthy eating and physical activity and preventing childhood obesity	International Journal of Behavioral Nutrition and Physical Activity	2012	Y	Not related
Fung, Horatio B., Kirschenbaum, Harold L. and Hameed, Rizwanullah	Amprenavir: A new human immunodeficiency virus type 1 protease inhibitor	Clinical Therapeutics	2000	Y	Not related
Fung, Teresa T., Hu, Frank B., McCullough, Marjorie L., Newby, P. K. and et al.	Diet Quality Is Associated with the Risk of Estrogen Receptor-Negative Breast Cancer in Postmenopausal Women1	The Journal of Nutrition	2006	Y	Not related
Fung, Teresa T., McCullough, Marjorie L., Newby, P. K., Manson, Joann E., Meigs, James B., Rifai, Nader, Willett, Walter C. and Hu, Frank B.	Diet-quality scores and plasma concentrations of markers of inflammation and endothelial dysfunction	The American Journal Of Clinical Nutrition	2005	Y	Not related
Furukawa, Shinsuke, Haruta, Masayuki, Arai, Yasuhito, Honda, Shohei, Ohshima, Junjiro, Sugawara, Waka, Kageyama, Yukio, Higashi, Yotsuo, Nishida, Kazunori, Tsunematsu, Yukiko, Nakadate, Hisaya, Ishii, Masahiro and Kaneko, Yasuhiko	Yolk sac tumor but not seminoma or teratoma is associated with abnormal epigenetic reprogramming pathway and shows frequent hypermethylation of various tumor suppressor genes	Cancer Science	2009
Furukawa, Yusuke and Kikuchi, Jiro	Epigenetic mechanisms of cell adhesion-mediated drug resistance in multiple myeloma	International Journal Of Hematology	2016	Y	Not related
Gajecka, M. and Otrocka-Domagała, I.	Immunocytochemical expression of 3beta- and 17beta-hydroxysteroid dehydrogenase in bitch ovaries exposed to low doses of zearalenone	Polish Journal Of Veterinary Sciences	2013	Y	Not related
Galada, Heather C., Gurian, Patrick L., Corella-Barud, Veronica, Pérez, Frank G., Velázquez-Angulo, Gilberto, Flores, Susana and Montoya, Teresa	Applying the mental models framework to carbon monoxide risk in northern Mexico	Revista Panamericana De Salud Publica = Pan American Journal Of Public Health	2009	Y	Not related
Galazka, Grazyna, Jurewicz, Anna, Domowicz, Malgorzata, Cannella, Barbara, Raine, Cedric S. and Selmaj, Krzysztof	HINT1 peptide/Hsp70 complex induces NK-cell-dependent immunoregulation in a model of autoimmune demyelination	European Journal Of Immunology	2014	Y	Not related
Galeone, Carlotta, Turati, Federica, Zhang, Zuo-Feng, Guercio, Valentina, Tavani, Alessandra, Serraino, Diego, Brennan, Paul, Fabianova, Eleonora, Lissowska, Jola, Mates, Dana, Rudnai, Peter, Shangina, Oxana, Szeszenia-Dabrowska, Neonila, Vaughan, Thomas L., Kelsey, Karl, McClean, Michael, Levi, Fabio, Hayes, Richard B., Purdue, Mark P., Bosetti, Cristina, Brenner, Hermann, Pelucchi, Claudio, Lee…	Relation of allium vegetables intake with head and neck cancers: evidence from the INHANCE consortium	Molecular Nutrition & Food Research	2015	Y	Not related
Galesic, Mirta and Garcia-Retamero, Rocio	Statistical numeracy for health: a cross-cultural comparison with probabilistic national samples	Archives Of Internal Medicine	2010	Y	Not related
Gallagher, Alexa, Liu, Jihong, Probst, Janice C., Martin, Amy B. and Hall, Jeffrey W.	Maternal obesity and gestational weight gain in rural versus urban dwelling women in South Carolina	The Journal Of Rural Health: Official Journal Of The American Rural Health Association And The National Rural Health Care Association	2013	Y	Not related
Gal-Moscovici, A. and Popovtzer, M. M.	New worldwide trends in presentation of renal osteodystrophy and its relationship to parathyroid hormone levels	Clinical Nephrology	2005	Y	Not related
Galobardes, B., Morabia, A. and Bernstein, M. S.	Diet and socioeconomic position: does the use of different indicators matter?	International Journal Of Epidemiology	2001	Y	Not related
Galobardes, Bruna, Morabia, Alfredo and Bernstein, Martine S.	Original Article. Diet and socioeconomic position: does the use of different indicators matter?	International Journal of Epidemiology	2001	Y	Not related
Gálvez-Gastélum, Francisco Javier, Sandoval-Rodríguez, Ana Soledad and Armendáriz-Borunda, Juan	El factor de crecimiento transformante β como blanco terapéutico	Transforming growth factor-β as a therapeutic target.	2004	Y	Not in english
Gálvez-Gastélum, Francisco Javier, Sandoval-Rodríguez, Ana Soledad and Armendáriz-Borunda, Juan	[Transforming growth factor-beta as a therapeutic target]	Salud Publica De Mexico	2004	Y	Not related
Gálvez-Gastélum, Francisco J., Segura-Flores, Aida A., Senties-Gomez, María D., Muñoz-Valle, Jose F. and Armendáriz-Borunda, Juan S.	Combinatorial gene therapy renders increased survival in cirrhotic rats	Journal Of Biomedical Science	2010	Y	Not related
Gamble, Matthew J. and Kraus, W. Lee	Visualizing the Histone Code on LSD1	Cell	2007	Y	Not related
Gan, Lu, O'Hanlon, Terrance P., Gordon, Aaron S., Rider, Lisa G., Miller, Frederick W. and Burbelo, Peter D.	Twins discordant for myositis and systemic lupus erythematosus show markedly enriched autoantibodies in the affected twin supporting environmental influences in pathogenesis	BMC Musculoskeletal Disorders	2014	Y	Not related
Gan, Yee Chiung, Connolly, Mary B. C. and Steinbok, Paul	Epilepsy associated with a cerebellar arachnoid cyst: seizure control following fenestration of the cyst	Child's Nervous System: Chns: Official Journal Of The International Society For Pediatric Neurosurgery	2008	Y	Not related
Ganann, Rebecca, Fitzpatrick-Lewis, Donna, Ciliska, Donna and Peirson, Leslea	Community-based interventions for enhancing access to or consumption of fruit and vegetables among five to 18-year olds: a scoping review	BMC Public Health	2012	Y	Not related
Gancedo, Matias, Ruiz-Corro, Luis, Salazar-Montes, Adriana, Rincón, Ana Rosa and Armendáriz-Borunda, Juan	Pirfenidone prevents capsular contracture after mammary implantation	Aesthetic Plastic Surgery	2008	Y	Not related
Ganceviciene, Ruta and Zouboulis, Christos C.	Isotretinoin: state of the art treatment for acne vulgaris	Journal Der Deutschen Dermatologischen Gesellschaft = Journal Of The German Society Of Dermatology: JDDG	2010	Y	Not related
Gangestad, Steven W., Caldwell Hooper, Ann E. and Eaton, Melissa A.	On the function of placental corticotropin-releasing hormone: a role in maternal-fetal conflicts over blood glucose concentrations	Biological Reviews Of The Cambridge Philosophical Society	2012	Y	Not related
Ganigi, P. M., Santosh, V., Anandh, B., Chandramouli, B. A. and Sastry Kolluri, V. R.	Expression of p53, EGFR, pRb and bcl-2 proteins in pediatric glioblastoma multiforme: a study of 54 patients	Pediatric Neurosurgery	2005	Y	Not related
Gans, Kim M., Burkholder, Gary J., Risica, Patricia M. and Lasater, Thomas M.	Baseline fat-related dietary behaviors of white, Hispanic, and black participants in a cholesterol screening and education project in New England	American Dietetic Association. Journal of the American Dietetic Association	2003	Y	Not related
Gao, Da, Lv, Ai- E., Li, Hui-Ping, Han, Dong-Hai and Zhang, Ya-Peng	LncRNA MALAT-1 Elevates HMGB1 to Promote Autophagy Resulting in Inhibition of Tumor Cell Apoptosis in Multiple Myeloma	Journal Of Cellular Biochemistry	2017	Y	Not related
Gao, Jingfang, Zhang, Hong, Arbman, Gunnar and Sun, Xiao-Feng	The different roles of hRAD50 in microsatellite stable and unstable colorectal cancers	Disease Markers	2008	Y	Not related
Gao, Min, Wang, Fengbin, Shen, Ying, Zhu, Xiaorou, Zhang, Xing and Sun, Xinying	Trajectories of Mediterranean Diet Adherence and Risk of Hypertension in China: Results from the CHNS Study, 1997–2011	Nutrients	2018	Y	Not related
Gao, Wentao, Kondo, Yutaka, Shen, Lanlan, Shimizu, Yasuhiro, Sano, Tsuyoshi, Yamao, Kenji, Natsume, Atsushi, Goto, Yasuhiro, Ito, Motokazu, Murakami, Hideki, Osada, Hirotaka, Zhang, Jiexin, Issa, Jean-Pierre J. and Sekido, Yoshitaka	Variable DNA methylation patterns associated with progression of disease in hepatocellular carcinomas	Carcinogenesis	2008
Gao, Xing-Huang, Bedhomme, Mariette, Veyel, Daniel, Zaffagnini, Mirko and Lemaire, Stéphane D.	Methods for analysis of protein glutathionylation and their application to photosynthetic organisms	Molecular Plant	2009	Y	Not related
Garaulet, M. and Pérez de Heredia, F.	Behavioural therapy in the treatment of obesity (I): new directions for clinical practice	Nutricion Hospitalaria	2009	Y	Not related
García de Lorenzo y Mateos, A. and Rodríguez Montes, J. A.	[Hepatotoxicity in the critically ill patient. The liver under an acute severe insult]	Nutricion Hospitalaria	2008	Y	Not related
García Morales, M., Callejas Rubio, J. I., Peralta-Ramírez, M. I., Henares Romero, L. J., Ríos Fernández, R., Camps García, M. T., Navarrete Navarrete, N. and Ortego Centeno, N.	Impaired sexual function in women with systemic lupus erythematosus: a cross-sectional study	Lupus	2013	Y	Not related
García Pagán, J. C. and Bosch Genover, J.	Hipertensión portal	Medicine - Programa de Formación Médica Continuada Acreditado	2000	Y	Not in english
Garcia-Baquero, R., Puerta, P., Beltran, M., Alvarez, M., Sacristan, R., Alvarez-Ossorio, J. L. and Sanchez-Carbayo, M.	Methylation of a novel panel of tumor suppressor genes in urine moves forward noninvasive diagnosis and prognosis of bladder cancer: a 2-center prospective study	J Urol	2013
Garcia-Baquero, R., Puerta, P., Beltran, M., Alvarez-Mujica, M., Alvarez-Ossorio, J. L. and Sanchez-Carbayo, M.	Methylation of tumor suppressor genes in a novel panel predicts clinical outcome in paraffin-embedded bladder tumors	Tumour Biol	2014
García-Berthou, Emili and Alcaraz, Carles	Incongruence between test statistics and P values in medical papers	BMC Medical Research Methodology	2004	Y	Not related
Garcia-Dominic, Oralia, Lengerich, Eugene J., Camacho, Fabian, Gallant, Nancy R., Wray, Linda A., Ahern, Frank, Bogdan, Greg, Weinberg, Gene and Ulbrecht, Jan S.	Prevalence of diabetes and associated obesity in Pennsylvania adults, 1995-2010	Preventing Chronic Disease	2014	Y	Not related
Garcia-Marcos, L., Castro-Rodriguez, J. A., Weinmayr, G., Panagiotakos, D. B., Priftis, K. N. and Nagel, G.	Influence of Mediterranean diet on asthma in children: a systematic review and meta-analysis	Pediatric Allergy And Immunology: Official Publication Of The European Society Of Pediatric Allergy And Immunology	2013	Y	Not related
García-Martín, Antonia, Reyes-García, Rebeca, Varsavsky, Mariela and Muñoz-Torres, Manuel	Diagnosis and management of bilateral diaphyseal femoral fracture	Endocrine	2012	Y	Not related
Gardini, E.	Intolérance au gluten de l’enfant	Revue Française d'Allergologie	2013	Y	Not in english
Gardrat, A., Pinsard, M., Bourgeois, H., Levy, J., Daussy, D. and Selme, V.	Anguillulose maligne généralisée : Complication souvent oubliée de la Corticothérapie	Médecine et Maladies Infectieuses	1984	Y	Not in english
Garfinkel, Mark D. and Ruden, Douglas M.	Chromatin effects in nutrition, cancer, and obesity	Nutrition	2004	Y	Not related
Gargouri, Mohamed, Akacha, Najla Ben, Kotti, Faten and Rejeb, Ines Ben	Voie de la lipoxygénase : valorisation d'huiles végétales et biosynthèse de flaveurs	Biotechnologie, Agronomie, Societe et Environnement	2008	Y	Not in english
Garino, Cristiano, Rinaldi, Maurizio, de Paolis, Angelo, Travaglia, Fabiano, Coïsson, Jean Daniel and Arlorio, Marco	Improving the application of SSR polymorphism analysis coupled with Lab-on-a-chip® capillary electrophoresis to assess food authenticity: Italian pigmented rice as case study	Food Research International	2014	Y	Not related
Garo, Lucien and Murugaiyan, Gopal	Contribution of MicroRNAs to autoimmune diseases	Cellular & Molecular Life Sciences	2016	Y	Not related
Gasenzer, Elena Romana, Kanat, Ayhan and Neugebauer, Edmund A. M.	First Report of Awake Craniotomy of a Famous Musician: Suprasellar Tumor Surgery of Pianist Clara Haskil in 1942	Journal Of Neurological Surgery. Part A, Central European Neurosurgery	2017	Y	Not related
Gaskins, Audrey J., Chiu, Yu-Han, Williams, Paige L., Ford, Jennifer B., Toth, Thomas L., Hauser, Russ and Chavarro, Jorge E.	Association between serum folate and vitamin B-12 and outcomes of assisted reproductive technologies	The American Journal Of Clinical Nutrition	2015	Y	Not related
Gaston, Anca and Prapavessis, Harry	Tired, moody and pregnant? Exercise may be the answer	Psychology & Health	2013	Y	Not related
Gaston, Anca, Wilson, Philip M., Mack, Diane E., Elliot, Stephanie and Prapavessis, Harry	Understanding physical activity behavior and cognitions in pregnant women: An application of self-determination theory	Psychology of Sport and Exercise	2013	Y	Not related
Gatault, P. and Halimi, J. M.	Tabac et néphropathies	Médecine des Maladies Métaboliques	2012	Y	Not in english
Gatti-Lafranconi, Pietro, Natalello, Antonino, Ami, Diletta, Doglia, Silvia Maria and Lotti, Marina	Concepts and tools to exploit the potential of bacterial inclusion bodies in protein science and biotechnology	The FEBS Journal	2011	Y	Not related
Gaucher, A., Herbecq, P., Lemaire, C. and Richart, P.	Choc septique et syndrome de défaillance multiviscérale à Pasteurella multocida chez un homme sans immunodéficience	Médecine et Maladies Infectieuses	1999	Y	Not in english
Gauri, Susanta Kumar	Control chart pattern recognition using feature-based learning vector quantization	International Journal of Advanced Manufacturing Technology	2010	Y	Not related
Gavin, Amelia R., Nurius, Paula and Logan-Greene, Patricia	Mediators of Adverse Birth Outcomes Among Socially Disadvantaged Women	Journal of Women's Health (15409996)	2012	Y	Not related
Gavins, Felicity, Yilmaz, Gokhan and Granger, D. Neil	The evolving paradigm for blood cell-endothelial cell interactions in the cerebral microcirculation	Microcirculation (New York, N.Y.: 1994)	2007	Y	Not related
Ge, P., Yu, X., Wang, Z. C. and Lin, J.	Aberrant Methylation of the 1p36 Tumor Suppressor Gene RIZ1 in Renal Cell Carcinoma	Asian Pac J Cancer Prev	2015
Geelhoed, J. J., Miranda and Jaddoe, Vincent W.	Early influences on cardiovascular and renal development	European Journal of Epidemiology	2010	Y	Not related
Geffray, L.	Infections transmises par les animaux de compagnie	La Revue de Médecine Interne	1999	y	Not in english
Geffray, L. and Paris, C.	Risques infectieux des animaux de compagnie	Médecine et Maladies Infectieuses	2001	Y	Not in english
Gelfand, E. W., Mills, G. B., Cheung, R. K., Lee, J. W. and Grinstein, S.	Transmembrane ion fluxes during activation of human T lymphocytes: role of Ca2+, Na+/H+ exchange and phospholipid turnover	Immunological Reviews	1987	Y	Not related
Geli, J., Nord, B., Frisk, T., Edstrom Elder, E., Ekstrom, T. J., Carling, T., Backdahl, M. and Larsson, C.	Deletions and altered expression of the RIZ1 tumour suppressor gene in 1p36 in pheochromocytomas and abdominal paragangliomas	Int J Oncol	2005
Gellynck, Xavier, Kühne, Bianka, Van Bockstaele, Filip, Van de Walle, Davy and Dewettinck, Koen	Consumer perception of bread quality	Appetite	2009	Y	Not related
Genç, Mine, Castro Kreder, Natasja, Barten-van Rijbroek, Angelique, Stalpers, Lukas J. A. and Haveman, Jaap	Enhancement of effects of irradiation by gemcitabine in a glioblastoma cell line and cell line spheroids	Journal Of Cancer Research And Clinical Oncology	2004	Y	Not related
Geng, Yiting, Jiang, Jingting and Wu, Changping	Function and clinical significance of circRNAs in solid tumors	Journal Of Hematology & Oncology	2018	Y	Not related
Gennaro, G., Malvestio, M., Zanella, G. and Zannoni, R.	Scintillating optical fibers in mammography	Nuclear Instruments and Methods in Physics Research Section A: Accelerators, Spectrometers, Detectors and Associated Equipment	1996	Y	Not related
George, Goldy C., Hanss-Nuss, Henry, Milani, Tracey J. and Freeland-Graves, Jeanne H.	Food Choices of Low-Income Women during Pregnancy and Postpartum	Journal of the American Dietetic Association	2005	Y	Not related
George, Mathew, Schneuer, Francisco J., Jamieson, Sarra E. and Holland, Andrew J. A.	Genetic and environmental factors in the aetiology of hypospadias	Pediatric Surgery International	2015	Y	Not related
Georgii, Elisabeth, Salojärvi, Jarkko, Brosché, Mikael, Kangasjärvi, Jaakko and Kaski, Samuel	Targeted retrieval of gene expression measurements using regulatory models	Bioinformatics (Oxford, England)	2012	Y	Not related
Gerber, M. and Berta-Vanrullen, I.	Soja et phytoestrogènes	Archives de Pédiatrie	2006	Y	Not in english
Gerdtzen, Ziomara P., Salgado, J. Cristian, Osses, Axel, Asenjo, Juan A., Rapaport, Ivan and Andrews, Barbara A.	Modeling heterocyst pattern formation in cyanobacteria	BMC Bioinformatics	2009	Y	Not related
Germani, Antonia, Di Campli, Cristiana, Pompilio, Giulio, Biglioli, Paolo and Capogrossi, Maurizio C.	Regenerative therapy in peripheral artery disease	Cardiovascular Therapeutics	2009	Y	Not related
Gerrior, Shirley and Bente, Lisa	The U.S. food supply series, 1970 to 1994: Nutrient availability and policy implications	Family Economics & Nutrition Review	1997	Y	Not related
Gerszberg, Aneta and Hnatuszko-konka, Katarzyna	Tomato tolerance to abiotic stress: a review of most often engineered target sequences	Plant Growth Regulation	2017	Y	Not related
Gervais, Matthew and Wilson, David Sloan	The evolution and functions of laughter and humor: a synthetic approach	The Quarterly Review Of Biology	2005	Y	Not related
Gherlinzoni, F., Bacci, G., Picci, P., Capanna, R., Calderoni, P., Lorenzi, E. G., Bernini, M., Emiliani, E., Barbieri, E., Normand, A. and et, al	A randomized trial for the treatment of high-grade soft-tissue sarcomas of the extremities: preliminary observations	Journal Of Clinical Oncology: Official Journal Of The American Society Of Clinical Oncology	1986	Y	Not related
Ghezzi, Angelo, Amato, Maria Pia, Annovazzi, Pietro, Capobianco, Marco, Gallo, Paolo, La Mantia, Loredana, Marrosu, Maria Giovanna, Martinelli, Vittorio, Milani, Nicoletta, Moiola, Lucia, Patti, Francesco, Pozzilli, Carlo, Trojano, Maria, Zaffaroni, Mauro and Comi, Giancarlo	Long-term results of immunomodulatory treatment in children and adolescents with multiple sclerosis: the Italian experience	Neurological Sciences: Official Journal Of The Italian Neurological Society And Of The Italian Society Of Clinical Neurophysiology	2009	Y	Not related
Ghezzi, A., Amato, M. P., Capobianco, M., Gallo, P., Marrosu, M. G., Martinelli, V., Milanese, C., Moiola, L., Milani, N., La Mantia, L., Patti, F., Pozzilli, C., Trojano, M., Comi, G. and Zaffaroni, M.	Treatment of early-onset multiple sclerosis with intramuscular interferonbeta-1a: long-term results	Neurological Sciences: Official Journal Of The Italian Neurological Society And Of The Italian Society Of Clinical Neurophysiology	2007	Y	Not related
Ghiringhelli, Francois, Ménard, Cédric, Martin, Francois and Zitvogel, Laurence	The role of regulatory T cells in the control of natural killer cells: relevance during tumor progression	Immunological Reviews	2006	Y	Not related
Ghosh, Asish K. and Vaughan, Douglas E.	PAI-1 in tissue fibrosis	Journal Of Cellular Physiology	2012	Y	Not related
Ghosh, Damayanti Das, Bhattacharjee, Bornali, Sen, Shrinka, Premi, Laikangbam, Mukhopadhyay, Indranil, Chowdhury, Rahul Roy, Roy, Sudipta, Sengupta, Sharmila and Viglietto, Giuseppe	Some Novel Insights on HPV16 Related Cervical Cancer Pathogenesis Based on Analyses of LCR Methylation, Viral Load, E7 and E2/E4 Expressions	PLoS ONE	2012	Y	Not related
Gibbs, Kurt M., Chittur, Sridar V. and Szaro, Ben G.	Metamorphosis and the regenerative capacity of spinal cord axons in Xenopus laevis	European Journal of Neuroscience	2011	Y	Not related
Gibson, Charles	PERFORMANCE	Good Morning America (ABC)	2006	Y	Not related
Gibson, P. R., Newnham, E., Barrett, J. S., Shepherd, S. J. and Muir, J. G.	Review article: fructose malabsorption and the bigger picture	Alimentary Pharmacology & Therapeutics	2007	Y	Not related
Gibson, P. R. and Shepherd, S. J.	Personal view: food for thought--western lifestyle and susceptibility to Crohn's disease. The FODMAP hypothesis	Alimentary Pharmacology & Therapeutics	2005	Y	Not related
Gidaya, Nicole, Lee, Brian, Burstyn, Igor, Yudell, Michael, Mortensen, Erik and Newschaffer, Craig	In Utero Exposure to Selective Serotonin Reuptake Inhibitors and Risk for Autism Spectrum Disorder	Journal of Autism & Developmental Disorders	2014	Y	Not related
Gigerenzer, Gerd	Moral satisficing: rethinking moral behavior as bounded rationality	Topics In Cognitive Science	2010	Y	Not related
Giles, Wayne H.	Preventing non-communicable diseases in sub-Saharan Africa	Global Health Promotion	2010	Y	Not related
Giles, Wayne H.	Prévenir les maladies non-transmissibles en Afrique subsaharienne	Global Health Promotion	2010	Y	Not in english
Gilinsky, Alyssa S., Hughes, Adrienne R. and McInnes, Rhona J.	More Active Mums in Stirling (MAMMiS): a physical activity intervention for postnatal women. Study protocol for a randomized controlled trial	Trials	2012	Y	Not related
Gilligan, Timothy	Social disparities and prostate cancer: mapping the gaps in our knowledge	Cancer Causes & Control: CCC	2005	Y	Not related
Gillis, B., Mobley, C., Stadler, D. D., Hartstein, J., Virus, A., Volpe, S. L., El ghormli, L., Staten, M. A., Bridgman, J. and McCormick, S.	Rationale, design and methods of the HEALTHY study nutrition intervention component	International Journal Of Obesity (2005)	2009	Y	Not related
Gillum, R. F., Mussolino, M. E. and Madans, J. H.	Coronary heart disease incidence and survival in African-American women and men. The NHANES I Epidemiologic Follow-up Study	Annals Of Internal Medicine	1997	Y	Not related
Giovannetti, Antonello, Pierdominici, Marina, Esposito, Antonella, Cagliuso, Maria, Stifano, Giuseppina, Giammarioli, Anna Maria, Maselli, Angela, Malorni, Walter, Salsano, Felice and Aiuti, Fernando	Progressive derangement of the T cell compartment in a case of Evans syndrome	International Archives Of Allergy And Immunology	2008	Y	Not related
Girling, Alan J., Lilford, Richard J., Braunholtz, David A. and Gillett, Wayne R.	Sample-size calculations for trials that inform individual treatment decisions: a 'true-choice' approach	Clinical Trials (London, England)	2007	Y	Not related
Girois, Susan B., Kumanyika, Shiriki K., Morabia, Alfredo and Mauger, Elizabeth	A comparison of knowledge and attitudes about diet and health among 35- to 75-year-old adults in the United States and Geneva, Switzerland	American Journal of Public Health	2001	Y	Not related
Girotto, Jennifer E.	Maraviroc. (cover story)	Formulary	2007	Y	Not related
Giscombé, Cheryl L. and Lobel, Marci	Explaining Disproportionately High Rates of Adverse Birth Outcomes Among African Americans: The Impact of Stress, Racism, and Related Factors in Pregnancy	Psychological Bulletin	2005	Y	Not related
Giskes, K., Lenthe, F. van, Brug, H. Johannes and Mackenbach, J.	Dietary intakes of adults in the Netherlands by childhood and adulthood socioeconomic position	European Journal of Clinical Nutrition	2004	Y	Not related
Giugliano, Dario, Tracz, Mariusz, Shah, Sanjiv, Calle-Pascual, Alfonso, Mistodie, Cristina, Duarte, Rui, Sari, Ramazan, Woo, Vincent, Jiletcovici, Alina O., Deinhard, Jürgen, Wille, Simone A. and Kiljanski, Jacek	Initiation and gradual intensification of premixed insulin lispro therapy versus Basal {+/-} mealtime insulin in patients with type 2 diabetes eating light breakfasts	Diabetes Care	2014	Y	Not related
Glare, Paul A. and Sinclair, Christian T.	Palliative medicine review: prognostication	Journal Of Palliative Medicine	2008	Y	Not related
Glaucia Salles Cortopassi, Buso, Paulo Hideo Nakano, Rangel and Marcio Elias, Ferreira	Analysis of random and specific sequences of nuclear and cytoplasmic DNA in diploid and tetraploid American wild rice species (Oryza spp.)	Genome	2001	Y	Not related
Gleghorn, J. T., Hadjipavlou, S. and McConkey, F. W.	Semi-empirical studies of molecular vibrations:: Part 2 A study of the vibrations of the benzene and perdeutero benzene molecules	Journal of Molecular Structure	1976	Y	Not related
Glide-Hurst, Carri K., Hugo, Geoffrey D., Jian, Liang and Di, Yan	A simplified method of four-dimensional dose accumulation using the mean patient density representation	Medical Physics	2008	Y	Not related
Glorioso, Valeria and Pisati, Maurizio	Socioeconomic inequality in health-related behaviors: a lifestyle approach	Quality and Quantity	2014	Y	Not related
Gluhovschi, G., Margineanu, F., Velciov, S., Gluhovschi, C., Bob, F., Petrica, L., Bozdog, G., Trandafirescu, V. and Modalca, M.	Fifty years of Balkan endemic nephropathy in Romania: some aspects of the endemic focus in the Mehedinti county	Clinical Nephrology	2011	Y	Not related
Gnad, Florian, Doll, Sophia, Manning, Gerard, Arnott, David and Zhang, Zemin	Bioinformatics analysis of thousands of TCGA tumors to determine the involvement of epigenetic regulators in human cancer	BMC Genomics	2015
Gogate, Anagha, Rotter, Jason S., Trogdon, Justin G., Meng, Ke, Baggett, Christopher D., Reeder-Hayes, Katherine E. and Wheeler, Stephanie B.	An updated systematic review of the cost-effectiveness of therapies for metastatic breast cancer	Breast Cancer Research and Treatment	2019	Y	Not related
Gold, F., Blond, M. H., Lionnet, C. and De Montgolfier, I.	6 - Diététique et Nutrition	Book Section	2009	Y	Not in english
Goldberg, Burt and Bona, Constantin	Dimeric MHC-peptides inserted into an immunoglobulin scaffold as new immunotherapeutic agents	Journal Of Cellular And Molecular Medicine	2011	Y	Not related
Goldberg, John C. P. and Zipursky, Benjamin C.	Torts as Wrongs	Texas Law Review	2010	Y	Not related
Goldberg, Tamara Beres Lederer, da Silva, Carla Cristiane, Peres, Luciana Natal Lopes, Berbel, Marina Nogueira, Heigasi, Máircia Braz, Ribeiro, Josy Maria Cabral, Suzuki, Karina, Josué, Liene Mílcia Aparecida and Dalmas, José Carlos	Calcium intake and its relationship with risk of overweight and obesity in adolescents	Archivos Latinoamericanos De Nutricion	2009	Y	Not related
Goldcher, Alain	15 - Pied dermatologique	Book Section	2012	Y	Not in english
Goldie, S. J., Weinstein, M. C., Kuntz, K. M. and Freedberg, K. A.	The costs, clinical benefits, and cost-effectiveness of screening for cervical cancer in HIV-infected women	Annals Of Internal Medicine	1999	Y	Not related
Golovin, Yuri, Klyachko, Natalia, Majouga, Alexander, Sokolsky, Marina and Kabanov, Alexander	Theranostic multimodal potential of magnetic nanoparticles actuated by non-heating low frequency magnetic field in the new-generation nanomedicine	Journal of Nanoparticle Research	2017	Y	Not related
Golshani, Zeynab, Hojati, Zohreh, Sharifzadeh, Ali, Shaygannejad, Vahid and Jafarinia, Mojtaba	Genetic Variation in Intergenic and Exonic miRNA Sequence and Risk of Multiple Sclerosis in the Isfahan Patients	Iranian Journal Of Allergy, Asthma, And Immunology	2018	Y	Not related
Gómez, Carlos, Olde Dubbelink, Kim, Stam, Cornelis, Abásolo, Daniel, Berendse, Henk and Hornero, Roberto	Complexity Analysis of Resting-State MEG Activity in Early-Stage Parkinson's Disease Patients	Annals of Biomedical Engineering	2011	Y	Not related
Gómez Martín, M. Belén	Weather, climate and tourism a geographical perspective	Annals of Tourism Research	2005	Y	Not related
Gómez, Mariel Fajer, Field, Catherine J., Olstad, Dana Lee, Loehr, Sarah, Ramage, Stephanie and McCargar, Linda J.	Use of micronutrient supplements among pregnant women in Alberta: results from the Alberta Pregnancy Outcomes and Nutrition (APrON) cohort	Maternal & Child Nutrition	2015	Y	Not related
Gomgnimbou, Alain P. K., Savadogo, Paul W., Nianogo, Aimé J. and Millogo-Rasolodimby, Jeanne	Usage des intrants chimiques dans un agrosystème tropical : diagnostic du risque de pollution environnementale dans la région cotonnière de l'est du Burkina Faso	Use of the chemical products in a tropical agrosystem: diagnosis of the risk of environmental pollution in the cotton area of eastern Burkina Faso.	2009	Y	Not in english
Gong, Qi-Hai, Shi, Xue-Ru, Hong, Zhen-Yi, Pan, Li-Long, Liu, Xin-Hua and Zhu, Yi-Zhun	A new hope for neurodegeneration: possible role of hydrogen sulfide	Journal Of Alzheimer's Disease: JAD	2011	Y	Not related
Gonzales, David, Rennard, Stephen I., Nides, Mitchell, Oncken, Cheryl, Azoulay, Salomon, Billing, Clare B., Watsky, Eric J., Gong, Jason, Williams, Kathryn E. and Reeves, Karen R.	Varenicline, an alpha4beta2 nicotinic acetylcholine receptor partial agonist, vs sustained-release bupropion and placebo for smoking cessation: a randomized controlled trial	JAMA	2006	Y	Not related
González Ortega, J. Francisco, Duque Fernández de Vega, S. and Garrido Pareja, F.	Calcificación bilateral de vesículas seminales y conductos deferentes	Actas Urológicas Españolas	2009	Y	Not related
González, S. and Gilaberte-Calzada, Y.	In vivo reflectance-mode confocal microscopy in clinical dermatology and cosmetology	International Journal Of Cosmetic Science	2008	Y	Not related
González-Rubio, Elizabeth, San Mauro, Ismael, López-Ruíz, Cristina, Díaz-Prieto, Ligia, Marcos, Ascensión, Nova, Esther, González-Rubio, Elizabeth, López-Ruíz, Cristina, Díaz-Prieto, Ligia E. and Marcos, Ascensión	Relationship of moderate alcohol intake and type of beverage with health behaviors and quality of life in elderly subjects	Quality of Life Research	2016	Y	Not related
Goodwin, Pamela J., Ennis, Marguerite, Pritchard, Kathleen I., Koo, Jarley, Trudeau, Maureen E. and Hood, Nicky	Diet and breast cancer: evidence that extremes in diet are associated with poor survival	Journal Of Clinical Oncology: Official Journal Of The American Society Of Clinical Oncology	2003	Y	Not related
Gorska, Magdalena, Zmijewski, Michal A., Kuban-Jankowska, Alicja, Wnuk, Maciej, Rzeszutek, Iwona and Wozniak, Michal	Neuronal Nitric Oxide Synthase-Mediated Genotoxicity of 2-Methoxyestradiol in Hippocampal HT22 Cell Line	Molecular Neurobiology	2016	Y	Not related
Goryacheva, I. Yu, Rusanova, T. Yu, Burmistrova, N. A. and De Saeger, S.	Immunochemical methods for the determination of mycotoxins	Journal of Analytical Chemistry	2009	Y	Not related
Gottesdiener, K. M.	Transplanted infections: donor-to-host transmission with the allograft	Annals Of Internal Medicine	1989	Y	Not related
Gottesman, Mary Margaret and Deloian, Barbara J.	Beyond the primary care office: multidisciplinary approaches to Bright Futures implementation	Pediatric Annals	2008	Y	Not related
Goudas, L. A., Brams, D. M. and Birkett, D. H.	The use of laparoscopic ultrasonography in staging abdominal malignancy	Seminars In Laparoscopic Surgery	2000	Y	Not related
Goularte, Jéferson F., Ferreira, Maria B. C. and Sanvitto, Gilberto L.	Effects of food pattern change and physical exercise on cafeteria diet-induced obesity in female rats	The British Journal of Nutrition	2012	Y	Not related
Gouttefangeas, C., Britten, C. M., Badalians, E. Derhovanessian and Pawelec, G.	CIMT meets strategies for immune therapy. Report and abstracts of the 4th International Meeting of the Association for Immunotherapy of Cancer, Mainz, Germany, 4-5 May 2006	Cancer Immunology, Immunotherapy: CII	2007	Y	Not related
Govindarajan, Munusamy, Balandreau, Jacques, Kwon, Soon-Wo, Weon, Hang-Yeon and Lakshminarasimhan, Cunthipuram	Effects of the inoculation of Burkholderia vietnamensis and related endophytic diazotrophic bacteria on grain yield of rice	Microbial Ecology	2008	Y	Not related
Govindaraju, Thara, Sahle, Berhe W., McCaffrey, Tracy A., McNeil, John J. and Owen, Alice J.	Dietary Patterns and Quality of Life in Older Adults: A Systematic Review	Nutrients	2018	Y	Not related
Gowda, Charitha M. D. M. P. H., Hadley, Craig PhD and Aiello, Allison E. PhD M. S.	The Association Between Food Insecurity and Inflammation in the US Adult Population	American Journal of Public Health	2012	Y	Not related
Goyama, Susumu and Kurokawa, Mineo	Pathogenetic significance of ecotropic viral integration site-1 in hematological malignancies	Cancer Science	2009	Y	Not related
Gozdzik, Agnes, Barta, Jodi Lynn, Wu, Hongyu, Wagner, Dennis, Cole, David E., Vieth, Reinhold, Whiting, Susan and Parra, Esteban J.	Low wintertime vitamin D levels in a sample of healthy young adults of diverse ancestry living in the Toronto area: associations with vitamin D intake and skin pigmentation	BMC Public Health	2008	Y	Not related
Gozzard, David	When is high-dose intravenous iron repletion needed? Assessing new treatment options	Drug Design, Development and Therapy	2011	Y	Not related
Gozzetti, Alessandro, Crupi, Rosaria, Rondoni, Michela, Defina, Marzia, Bocchia, Monica, Pietrini, Alice, Raspadori, Donatella and Lauria, Francesco	A der(1)t(1;21)(p36.3;q22) in a patient with acute myelogenous leukemia M2	Acta Haematologica	2010	Y	Not related
Grady, William M. and Markowitz, Sanford D.	Genetic and epigenetic alterations in colon cancer	Annual Review Of Genomics And Human Genetics	2002
Grafenauer, Sara J., Tapsell, Linda C., Beck, Eleanor J. and Batterham, Marijka J.	Development and validation of a Food Choices Score for use in weight-loss interventions	The British Journal of Nutrition	2014	Y	Not related
Grafton, Scott T., Hari, Riitta and Salenius, Stephan	11 - The Human Motor System	Book Section	2000	Y	Not related
Graham, A. Lee	Medical school dean readies students for a new world. (cover story)	Fort Worth Business Press	2016	Y	Not related
Graham, Amanda L., Cobb, Nathan K., Papandonatos, George D., Moreno, Jose L., Kang, Hakmook, Tinkelman, David G., Bock, Beth C., Niaura, Raymond S. and Abrams, David B.	A randomized trial of Internet and telephone treatment for smoking cessation	Archives Of Internal Medicine	2011	Y	Not related
Grandi, Giovanni, Mueller, Michael, Bersinger, Nick A., Cagnacci, Angelo, Volpe, Annibale and McKinnon, Brett	Does dienogest influence the inflammatory response of endometriotic cells? A systematic review	Inflammation Research: Official Journal Of The European Histamine Research Society ... [Et Al.]	2016	Y	Not related
Grant, William F.	The present status of higher plant bioassays for the detection of environmental mutagens	Mutation Research/Fundamental and Molecular Mechanisms of Mutagenesis	1994	Y	Not related
Gras-Le Guen, C.	Chapitre 30 - Urgences pédiatriques	Book Section	2011	Y	Not in english
Grasso, Simona, Neumann, Ariane, Lang, Irene M., Etscheid, Michael, von Köckritz-Blickwede, Maren and Kanse, Sandip M.	Interaction of factor VII activating protease (FSAP) with neutrophil extracellular traps (NETs)	Thrombosis Research	2018	Y	Not related
Grau, E., Martinez, F., Orellana, C., Canete, A., Yañez, Y., Oltra, S., Noguera, R., Hernandez, M., Bermúdez, J. D. and Castel, V.	Epigenetic alterations in disseminated neuroblastoma tumour cells: influence of TMS1 gene hypermethylation in relapse risk in NB patients	Journal Of Cancer Research And Clinical Oncology	2010	Y	Not related
Graux, C., Cools, J., Michaux, L., Vandenberghe, P. and Hagemeijer, A.	Cytogenetics and molecular genetics of T-cell acute lymphoblastic leukemia: from thymocyte to lymphoblast	Leukemia	2006	Y	Not related
Gray, Casey, Gibbons, Rebecca, Larouche, Richard, Sandseter, Ellen Beate Hansen, Bienenstock, Adam, Brussoni, Mariana, Chabot, Guylaine, Herrington, Susan, Janssen, Ian, Pickett, William, Power, Marlene, Stanger, Nick, Sampson, Margaret and Tremblay, Mark S.	What Is the Relationship between Outdoor Time and Physical Activity, Sedentary Behaviour, and Physical Fitness in Children? A Systematic Review	International Journal Of Environmental Research And Public Health	2015	Y	Not related
Green, A. D., Vasu, S. and Flatt, P. R.	Cellular models for beta-cell function and diabetes gene therapy	Acta Physiologica (Oxford, England)	2018	Y	Not related
Greenburg, E. J., Chu, F. C., Dwyer, A. J., Ziminski, E. M., Dimich, A. B. and Laughlin, J. S.	Effects of radiation therapy on bone lesions as measured by 47 Ca and 85 Sr local kinetics	Journal Of Nuclear Medicine: Official Publication, Society Of Nuclear Medicine	1972	Y	Not related
Greene, Nicholas D. E., Leung, Kit-Yi and Copp, Andrew J.	Inositol, neural tube closure and the prevention of neural tube defects	Birth Defects Research	2017	Y	Not related
Greenlee, Heather, Hershman, Dawn L. and Jacobson, Judith S.	Use of antioxidant supplements during breast cancer treatment: a comprehensive review	Breast Cancer Research And Treatment	2009	Y	Not related
Greenlee, Heather, Sardo Molmenti, Christine L., Falci, Laura, Ulmer, Ross, Deming-halverson, Sandra, Deroo, Lisa A. and Sandler, Dale P.	High use of complementary and alternative medicine among a large cohort of women with a family history of breast cancer: the Sister Study	Breast Cancer Research and Treatment	2016	Y	Not related
Greenwald, Peter	Cancer prevention clinical trials	Journal Of Clinical Oncology: Official Journal Of The American Society Of Clinical Oncology	2002	Y	Not related
Greim, Helmut, Saltmiras, David, Mostert, Volker and Strupp, Christian	Evaluation of carcinogenic potential of the herbicide glyphosate, drawing on tumor incidence data from fourteen chronic/carcinogenicity rodent studies	Critical Reviews In Toxicology	2015	Y	Not related
Griebel, Craig P., Halvorsen, John, Golemon, Thomas B. and Day, Anthony A.	Management of spontaneous abortion	American Family Physician	2005	Y	Not related
Grieger, Jessica A., Grzeskowiak, Luke E. and Clifton, Vicki L.	Preconception dietary patterns in human pregnancies are associated with preterm delivery	The Journal Of Nutrition	2014	Y	Not related
Griffin, C. S., Neshasateh-Riz, A., Mairs, R. J., Wright, E. G. and Wheldon, T. E.	Absence of delayed chromosomal instability in a normal human fibroblast cell line after 125I iododeoxyuridine	International Journal Of Radiation Biology	2000	Y	Not related
Grigoryev, Dmitry N., Howell, Michael D., Watkins, Tonya N., Chen, Yu-Chi, Cheadle, Chris, Boguniewicz, Mark, Barnes, Kathleen C. and Leung, Donald Y. M.	Vaccinia virus-specific molecular signature in atopic dermatitis skin	Journal of Allergy and Clinical Immunology	2010	Y	Not related
Grizzi, Fabio	Pirfenidone: a potential therapeutic option in the treatment of liver fibrosis	Clinical And Experimental Pharmacology & Physiology	2009	Y	Not related
Grobben, Bert, De Deyn, Peter Paul and Slegers, Herman	Rat C6 glioma as experimental model system for the study of glioblastoma growth and invasion	Cell And Tissue Research	2002	Y	Not related
Groen In 't Woud, Sander, Renkema, Kirsten Y., Schreuder, Michiel F., Wijers, Charlotte H. W., van der Zanden, Loes F. M., Knoers, Nine V. A. M., Feitz, Wout F. J., Bongers, Ernie M. H. F., Roeleveld, Nel and van Rooij, Iris A. L. M.	Maternal risk factors involved in specific congenital anomalies of the kidney and urinary tract: A case-control study	Birth Defects Research. Part A, Clinical And Molecular Teratology	2016	Y	Not related
Gromova, M., Balanzat, E., Gervais, B., Nardin, R. and Cadet, J.	The direct effect of heavy ions and electrons on thymidine in the solid state	International Journal Of Radiation Biology	1998	Y	Not related
Grondin, D., Geara, S., Breuil, P., Viricelle, J. P. and Vernoux, P.	Influence of Electrodes Polarization on the Response of Resistive Soot Sensor	Procedia Engineering	2016	Y	Not related
Gross, M., Hanenberg, H., Lobitz, S., Friedl, R., Herterich, S., Dietrich, R., Gruhn, B., Schindler, D. and Hoehn, H.	Reverse mosaicism in Fanconi anemia: natural gene therapy via molecular self-correction	Cytogenetic And Genome Research	2002	Y	Not related
Gross, Rachel S., Mendelsohn, Alan L., Gross, Michelle B., Scheinmann, Roberta and Messito, Mary Jo	Material Hardship and Internal Locus of Control Over the Prevention of Child Obesity in Low-Income Hispanic Pregnant Women	Academic Pediatrics	2016	Y	Not related
Groth, Susan W., Stewart, Patricia A., Ossip, Deborah J., Block, Robert C., Wixom, Nellie and Fernandez, I. Diana	Micronutrient Intake Is Inadequate for a Sample of Pregnant African-American Women	Journal of the Academy of Nutrition and Dietetics	2017	Y	Not related
Grundberg, Elin, Akesson, Kristina, Kindmark, Andreas, Gerdhem, Paul, Holmberg, Anna, Mellström, Dan, Ljunggren, Osten, Orwoll, Eric, Mallmin, Hans, Ohlsson, Claes and Brändström, Helena	The impact of estradiol on bone mineral density is modulated by the specific estrogen receptor-alpha cofactor retinoblastoma-interacting zinc finger protein-1 insertion/deletion polymorphism	The Journal Of Clinical Endocrinology And Metabolism	2007	Y	Not related
Gryson, C., Walrand, S., Guillet, C. and Boirie, Y.	Protéines fonctionnelles : le nouvel « Eldorado » des aliments santé ?	Médecine des Maladies Métaboliques	2008	Y	Not in english
Guan, L., Gong, D., Yang, S., Shen, N., Zhang, S., Li, Y., Wu, Q., Yuan, B., Sun, Y., Dai, N., Zhu, L. and Zou, Y.	Genipin ameliorates diet-induced obesity via promoting lipid mobilization and browning of white adipose tissue in rats	Phytother Res	2018	Y	Not related
Gucalp, Ayca, Traina, Tiffany A., Eisner, Joel R., Parker, Joel S., Selitsky, Sara R., Park, Ben H., Elias, Anthony D., Baskin-Bey, Edwina S. and Cardoso, Fatima	Male breast cancer: a disease distinct from female breast cancer	Breast Cancer Research and Treatment	2019	Y	Not related
Guéguen, Léon and Pascal, Gérard	Le point sur la valeur nutritionnelle et sanitaire des aliments issus de l’agriculture biologique	Cahiers de Nutrition et de Diététique	2010	Y	Not in english
Guérin, J. M., Ekherian, J. M. and Leibinger, F.	Méningite à Streptococcus sanguis chez l'adulte	Médecine et Maladies Infectieuses	1999	Y	Not in english
Guerrero-Bosagna, Carlos M., Sabat, Pablo, Valdovinos, Fernanda S., Valladares, Luis E. and Clark, Susan J.	Epigenetic and phenotypic changes result from a continuous pre and post natal dietary exposure to phytoestrogens in an experimental population of mice	BMC Physiology	2008	Y	Not related
Guffanti, Monica, Gaiera, Giovanni, Bossolasco, Simona, Ceserani, Norberto, Ratti, Deborah, Cinque, Paola, Salmaso, Flavia, Gianotti, Nicola and Lazzarin, Adriano	Post-Kala-Azar dermal leishmaniasis in an HIV-1-infected woman: recovery after amphotericin B following failure of oral miltefosine	The American Journal Of Tropical Medicine And Hygiene	2008	Y	Not related
Guignard, A. P., Greenberg, M., Lu, C., Rosillon, D. and Vannappagari, V.	Risk of herpes zoster among diabetics: a matched cohort study in a US insurance claim database before introduction of vaccination, 1997-2006	Infection	2014	Y	Not related
Guitard, J., Cointault, O., Kamar, N., Muscari, F., Lavayssière, L., Suc, B., Ribes, D., Esposito, L., Barange, K., Durand, D. and Rostaing, L.	Acute renal failure following liver transplantation with induction therapy	Clinical Nephrology	2006	Y	Not related
Güller, Isabelle, McNaughton, Sarah, Crowley, Tamsyn, Gilsanz, Vicente, Kajimura, Shingo, Watt, Matthew and Russell, Aaron P.	Comparative analysis of microRNA expression in mouse and human brown adipose tissue	BMC Genomics	2015	Y	Not related
Gullicksen, P. S., Della-Fera, M. A. and Baile, C. A.	Leptin-induced adipose apoptosis: Implications for body weight regulation	Apoptosis: An International Journal On Programmed Cell Death	2003	Y	Not related
Gumy-Pause, Fabienne, Pardo, Bruno, Khoshbeen-Boudal, Mary, Ansari, Marc, Gayet-Ageron, Angèle, Sappino, André-Pascal, Attiyeh, Edward F. and Ozsahin, Hulya	GSTP1 hypermethylation is associated with reduced protein expression, aggressive disease and prognosis in neuroblastoma	Genes, Chromosomes & Cancer	2012	Y	Not related
Günther, Claudia, Kind, Barbara, Reijns, Martin A. M., Berndt, Nicole, Martinez-Bueno, Manuel, Wolf, Christine, Tüngler, Victoria, Chara, Osvaldo, Lee, Young Ae, Hübner, Norbert, Bicknell, Louise, Blum, Sophia, Krug, Claudia, Schmidt, Franziska, Kretschmer, Stefanie, Koss, Sarah, Astell, Katy R., Ramantani, Georgia, Bauerfeind, Anja, Morris, David L., Cunninghame Graham, Deborah S., Bubeck, Dorye…	Defective removal of ribonucleotides from DNA promotes systemic autoimmunity	The Journal Of Clinical Investigation	2015	Y	Not related
Guo, Ning, Chen, Rufu, Li, Zhihua, Liu, Yonggang, Cheng, Di, Zhou, Quanbo, Zhou, Jiajia and Lin, Qing	Hepatitis C virus core upregulates the methylation status of the RASSF1A promoter through regulation of SMYD3 in hilar cholangiocarcinoma cells	Acta Biochimica Et Biophysica Sinica	2011	Y	Not related
Guofang, Wang, Chengkai, Wei, Wang, Chunlei, Wu, Chunqi, Hu and Liping, Deng	The New Developments of Cantharidin and Its Analogues	Journal of the Chemical Society of Pakistan	2017	Y	Not related
Gupta, Ashima and Sheth, Mini K.	Fried foods associated health risks in Gujarati housewives	Nutrition and Food Science	2013	Y	Not related
Gupta, Madhulika A. and Kavanaugh-Danelon, Donna	Elevated Serum Uric Acid in Eating Disorders: A Possible Index of Strenuous Physical Activity and Starvation	International Journal of Eating Disorders	1989	Y	Not related
Gupta, Pravin J., Gupta, Shalini N. and Heda, P. S.	Which treatment for anal fistula? Cut or cover, plug or paste, loop or lift	Acta Chirurgica Iugoslavica	2012	Y	Not related
Gupta, Sarika, Kumari, Kajal, Das, Jyotirmoy, Lata, Charu, Puranik, Swati and Prasad, Manoj	Development and utilization of novel intron length polymorphic markers in foxtail millet (Setaria italica (L.) P. Beauv.)	Genome	2011	Y	Not related
Gupta, Vikas A., Nooka, Ajay K., Lonial, Sagar and Boise, Lawrence H.	Clinical potential of carfilzomib in the treatment of relapsed and refractory multiple myeloma	Blood and Lymphatic Cancer	2013	Y	Not related
Güriz, Haluk, Ciftçi, Ergin, Ayberkin, Eda, Aysev, Derya, Ince, Erdal, Arsan, Saadet, Yavuz, Gülsan and Doğru, Ulker	Stenotrophomonas maltophilia bacteraemia in Turkish children	Annals Of Tropical Paediatrics	2008	Y	Not related
Gurwitz, J. H. and Avorn, J.	The ambiguous relation between aging and adverse drug reactions	Annals Of Internal Medicine	1991	Y	Not related
Gustafson, David H., Boyle, Michael G., Shaw, Bret R., Isham, Andrew, McTavish, Fiona, Richards, Stephanie, Schubert, Christopher, Levy, Michael and Johnson, Kim	An e-health solution for people with alcohol problems	Alcohol Research & Health: The Journal Of The National Institute On Alcohol Abuse And Alcoholism	2011	Y	Not related
Gustafsson, Erika, Haas, Pieter-Jan, Walse, Björn, Hijnen, Marcel, Furebring, Christina, Ohlin, Mats, van Strijp, Jos A. G. and van Kessel, Kok P. M.	Identification of conformational epitopes for human IgG on Chemotaxis inhibitory protein of Staphylococcus aureus	BMC Immunology	2009	Y	Not related
Guttmacher, Alan E. M. D., Collins, Francis S. M. D. PhD, Lynch, Henry T. M. D. and de la Chapelle, Albert M. D. PhD	Hereditary colorectal cancer	The New England Journal of Medicine	2003	Y	Not related
Guyavarch, Emmanuelle, Pison, Gilles, Duthe, Geraldine, Marra, Adama and Chippaux, Jean-philippe	Mortality due to External Causes in Three Rural Areas of Senegal	European Journal of Population	2010	Y	Not related
Guz, Jolanta and Oliński, Ryszard	The role of vitamin C in epigenetic regulation	Postepy Higieny I Medycyny Doswiadczalnej (Online)	2017	Y	Not related
Guzmán-Esquivel, Jose, Delgado-Enciso, Ivan, Baltazar-Rodríguez, Luz M., Rodríguez-Hernández, Alejandrina, Juárez-Pineda, Ulises and Melnikov, Valery	Metalloproteinase-1 usefulness in urethral stricture treatment	International Urology And Nephrology	2011	Y	Not related
Guzzardella, G. A., Tigani, D., Torricelli, P., Fini, M., Martini, L., Morrone, G. and Giardino, R.	Low-power diode laser stimulation of surgical osteochondral defects: results after 24 weeks	Artificial Cells, Blood Substitutes, And Immobilization Biotechnology	2001	Y	Not related
Gwozdz, Wencke, Sousa-Poza, Alfonso, Reisch, Lucia A., Ahrens, Wolfgang, Eiben, Gabriele, M. Fernandéz-Alvira, Juan, Hadjigeorgiou, Charalampos, De Henauw, Stefaan, Kovács, Eva, Lauria, Fabio, Veidebaum, Toomas, Williams, Garrath and Bammann, Karin	Maternal employment and childhood obesity – A European perspective	Journal of Health Economics	2013	Y	Not related
Gyory, I., Fejer, G., Ghosh, N., Seto, E. and Wright, K. L.	Identification of a functionally impaired positive regulatory domain I binding factor 1 transcription repressor in myeloma cell lines	J Immunol	2003	Y	Not related
Gyory, Ildikó, Wu, Jian, Fejér, György, Seto, Edward and Wright, Kenneth L.	PRDI-BF1 recruits the histone H3 methyltransferase G9a in transcriptional silencing	Nature Immunology	2004	Y	Not related
Haakstad, Lene A. H. and Bø, Kari	Effect of regular exercise on prevention of excessive weight gain in pregnancy: a randomised controlled trial	The European Journal Of Contraception & Reproductive Health Care: The Official Journal Of The European Society Of Contraception	2011	Y	Not related
Haber, M. M., Hunt, B., Freston, J. W., Peura, D. A., Kovacs, T. O., Atkinson, S. and Hisada, M.	Changes of gastric histology in patients with erosive oesophagitis receiving long-term lansoprazole maintenance therapy	Alimentary Pharmacology & Therapeutics	2010	Y	Not related
Habib-Agahi, Mojtaba, Phan, Thanh T. and Searle, Peter F.	Co-stimulation with 4-1BB ligand allows extended T-cell proliferation, synergizes with CD80/CD86 and can reactivate anergic T cells	International Immunology	2007	Y	Not related
Hackshaw, Allan, Rodeck, Charles and Boniface, Sadie	Maternal smoking in pregnancy and birth defects: a systematic review based on 173 687 malformed cases and 11.7 million controls	Human Reproduction Update	2011	Y	Not related
Hadjinicolaou, Andreas V., Nisar, Muhammad K., Parfrey, Helen, Chilvers, Edwin R. and Ostör, Andrew J. K.	Non-infectious pulmonary toxicity of rituximab: a systematic review	Rheumatology (Oxford, England)	2012	Y	Not related
Hadlock, Philip G.	The light continent: On melancholia and masculinity in Maupassant's "Lui?" and "une famille"	Style	2001	Y	Not related
Hae-Ra, Han, Floyd, Olivia, Kim, Kyounghae, Cudjoe, Joycelyn, Warren, Nicole, Seal, Stella and Sharps, Phyllis	Intergenerational Interventions for People Living with HIV and Their Families: A Systematic Review	AIDS and Behavior	2019	Y	Not related
Haggblade, Steven, Smale, Melinda, Kergna, Alpha, Theriault, Veronique and Assima, Amidou	Causes and Consequences of Increasing Herbicide Use in Mali	The European Journal of Development Research	2017	Y	Not related
Haggerty, Timothy J., Dunn, Ian S., Rose, Lenora B., Newton, Estelle E., Martin, Sunil, Riley, James L. and Kurnick, James T.	Topoisomerase inhibitors modulate expression of melanocytic antigens and enhance T cell recognition of tumor cells	Cancer Immunology, Immunotherapy: CII	2011	Y	Not related
Haider, Batool A., Olofin, Ibironke, Wang, Molin, Spiegelman, Donna, Ezzati, Majid and Fawzi, Wafaie W.	Anaemia, prenatal iron use, and risk of adverse pregnancy outcomes: systematic review and meta-analysis	BMJ : British Medical Journal (Online)	2013	Y	Not related
Hajek, Jan	How can we best address the tuberculosis epidemic?	CMAJ: Canadian Medical Association Journal = Journal De L'association Medicale Canadienne	2014	Y	Not related
Halan, Vivek, Maity, Sunit, Rathore, Anurag S. and Krull, Ira	Fluorescence-Detection Size-Exclusion Chromatography -- An Analytical Technique with Multiple Applications	LC-GC North America	2014	Y	Not related
Hale, Daniel E., Wyatt, Sharon B., Buka, Stephen, Cherry, Debra, Cislo, Kendall K., Dudley, Donald J., McElfish, Pearl Anna, Norman, Gwendolyn S., Reynolds, Simone A., Siega-Riz, Anna Maria, Wadlinger, Sandra, Walker, Cheryl K. and Robbins, James M.	The National Children's Study: Recruitment Outcomes Using the Provider-Based Recruitment Approach	Pediatrics	2016	Y	Not related
Haley, Valerie B., Talbot, Thomas O. and Felton, Henry D.	Surveillance of the short-term impact of fine particle air pollution on cardiovascular disease hospitalizations in New York State	Environmental Health: A Global Access Science Source	2009	Y	Not related
Halimi, S.	Cholestérol-Statines, la polémique crée le trouble !	Médecine des Maladies Métaboliques	2013	Y	Not in english
Hall, James W.	OBJECTIVE ASSESSMENT OF INFANT HEARING: ESSENTIAL FOR EARLY INTERVENTION	Journal of Hearing Science	2016	Y	Not related
Hall, T. C., Choi, O. S., Abadi, A. and Krant, M. J.	High-dose corticoid therapy in Hodgkin's disease and other lymphomas	Annals Of Internal Medicine	1967	Y	Not related
Hallal, Pedro C., Andersen, Lars Bo, Bull, Fiona C., Guthold, Regina, Haskell, William and Ekelund, Ulf	Physical Activity 1: Global physical activity levels: surveillance progress, pitfalls, and prospects	The Lancet	2012	Y	Not related
Hallan, Andreas, Bomme, Maria, Hveem, Kristian, Hansen, Jane Møller and Ness-Jensen, Eivind	Su1074 Risk Factors on the Development of New-Onset Gastroesophageal Reflux Symptoms. A Population-Based Prospective Cohort Study: The Hunt Study	Gastroenterology	2015	Y	Not related
Halldorsson, Thorhallur I., Strøm, Marin, Petersen, Sesilje B. and Olsen, Sjurdur F.	Intake of artificially sweetened soft drinks and risk of preterm delivery: a prospective cohort study in 59,334 Danish pregnant women	The American Journal Of Clinical Nutrition	2010	Y	Not related
Hamdy, Ronald C., Chesnut, Charles H., 3rd, Gass, Margery L., Holick, Michael F., Leib, Edward S., Lewiecki, Michael E., Maricic, Michael and Watts, Nelson B.	Review of treatment modalities for postmenopausal osteoporosis	Southern Medical Journal	2005	Y	Not related
Hammett, Leah	Protecting Children with Aids Against Arbitrary Exclusion from School	California Law Review	1986	Y	Not related
Hammond, L. A., Van Krinks, C. H., Durham, J., Tomkins, S. E., Burnett, R. D., Jones, E. L., Chandraratna, R. A. and Brown, G.	Antagonists of retinoic acid receptors (RARs) are potent growth inhibitors of prostate carcinoma cells	British Journal Of Cancer	2001	Y	Not related
Hamood, Rola, Hamood, Hatem, Merhasin, Ilya and Keinan-Boker, Lital	Work Transitions in Breast Cancer Survivors and Effects on Quality of Life	Journal of Occupational Rehabilitation	2019	Y	Not related
Hamoudi, R. A., Appert, A., Ye, H., Ruskone-Fourmestraux, A., Streubel, B., Chott, A., Raderer, M., Gong, L., Wlodarska, I., De Wolf-Peeters, C., MacLennan, K. A., de Leval, L., Isaacson, P. G. and Du, M. Q.	Differential expression of NF-kappaB target genes in MALT lymphoma with and without chromosome translocation: insights into molecular mechanism	Leukemia	2010	Y	Not related
Hamra, Ghassan, MacLehose, Richard and Richardson, David	Markov chain Monte Carlo: an introduction for epidemiologists	International Journal Of Epidemiology	2013	Y	Not related
Hamra, Ghassan B., Kaufman, Jay S. and Vahratian, Anjel	Model Averaging for Improving Inference from Causal Diagrams	International Journal Of Environmental Research And Public Health	2015	Y	Not related
Han, Y. S., Ha, E. H., Park, H. S., Kim, Y. J. and Lee, S. S.	Relationships between pregnancy outcomes, biochemical markers and pre-pregnancy body mass index	International Journal Of Obesity (2005)	2011	Y	Not related
Han, Zhen, Mulla, Sohail, Beyene, Joseph, Liao, Grace and McDonald, Sarah D.	Maternal underweight and the risk of preterm birth and low birth weight: a systematic review and meta-analyses	International Journal Of Epidemiology	2011	Y	Not related
Hanaway, Patrick	Balance of flora, galt, and mucosal integrity	Alternative Therapies In Health And Medicine	2006	Y	Not related
Hangaishi, A. and Kurokawa, M.	Blimp-1 is a tumor suppressor gene in lymphoid malignancies	Int J Hematol	2010	Y	Not related
Hanke, Neale T., Imler, Elliot, Marron, Marilyn T., Seligmann, Bruce E., Garland, Linda L. and Baker, Amanda F.	Characterization of carfilzomib-resistant non-small cell lung cancer cell lines	Journal of Cancer Research & Clinical Oncology	2018	Y	Not related
Hann, C. S., Rock, C. L., King, I. and Drewnowski, A.	Validation of the Healthy Eating Index with use of plasma biomarkers in a clinical sample of women	The American Journal Of Clinical Nutrition	2001	Y	Not related
Hanning, Rhona M., Royall, Dawna, Toews, Jenn E., Blashill, Lindsay, Wegener, Jessica and Driezen, Pete	Web-based Food Behaviour Questionnaire: validation with grades six to eight students	Canadian Journal Of Dietetic Practice And Research: A Publication Of Dietitians Of Canada = Revue Canadienne De La Pratique Et De La Recherche En Dietetique: Une Publication Des Dietetistes Du Canada	2009	Y	Not related
Hannon, Peggy A., Bowen, Deborah J., Moinpour, Carol M. and McLerran, Dale F.	Correlations in perceived food use between the family food preparer and their spouses and children	Appetite	2003	Y	Not related
Hansen, Karen E., Johnson, R. Erin, Chambers, Kaitlin R., Johnson, Michael G., Lemon, Christina C., Vo, Tien Nguyen Thuy and Marvdashti, Sheeva	Treatment of Vitamin D Insufficiency in Postmenopausal Women: A Randomized Clinical Trial	JAMA Internal Medicine	2015	Y	Not related
Hansen, Laura B. and Vondracek, Sheryil Follin	Prevention and treatment of nonpostmenopausal osteoporosis	American Journal Of Health-System Pharmacy: AJHP: Official Journal Of The American Society Of Health-System Pharmacists	2004	Y	Not related
Hanson, Mark A., Bardsley, Anne, De-Regil, Luz Maria, Moore, Sophie E., Oken, Emily, Poston, Lucilla, Ma, Ronald C., McAuliffe, Fionnuala M., Maleta, Ken, Purandare, Chittaranjan N., Yajnik, Chittaranjan S., Rushwan, Hamid and Morris, Jessica L.	The International Federation of Gynecology and Obstetrics (FIGO) recommendations on adolescent, preconception, and maternal nutrition: “Think Nutrition First”#	International Journal of Gynecology & Obstetrics	2015	Y	Not related
Hapangama, D. K., Kamal, A. M. and Bulmer, J. N.	Estrogen receptor β: the guardian of the endometrium	Human Reproduction Update	2015	Y	Not related
Hara, Akira, Endo, Satoshi, Matsunaga, Toshiyuki, Soda, Midori, Yashiro, Koji and El-Kabbani, Ossama	Long-chain fatty acids inhibit human members of the aldo-keto reductase 1C subfamily	Journal Of Biochemistry	2017	Y	Not related
Harifi, G., Amine, M., Ouazar, M. Ait, Ouilki, I., Belkhou, A., El Bouchti, I., Younsi, R., Ahid, S., Abouqal, R. and El Hassani, S.	[Comparison of the calcium intake during and before Ramadan in Marrakesh, Morocco]	Eastern Mediterranean Health Journal = La Revue De Sante De La Mediterranee Orientale = Al-Majallah Al-Sihhiyah Li-Sharq Al-Mutawassit	2010	Y	Not related
Harley, Kim, Eskenazi, Brenda and Block, Gladys	The association of time in the US and diet during pregnancy in low-income women of Mexican descent	Paediatric And Perinatal Epidemiology	2005	Y	Not related
Harnisch, Jean M., Harnisch, Patricia H. and Harnisch, David R.	Family Medicine Obstetrics: Pregnancy and Nutrition	Primary Care: Clinics in Office Practice	2012	Y	Not related
Haro-Vicente, Juan Francisco, Bernal-Cava, Maria Jose, Lopez-Fernandez, Amparo, Ros-Berruezo, Gaspar, Bodenstab, Stefan and Sanchez-Siles, Luis Manuel	Sensory Acceptability of Infant Cereals with Whole Grain in Infants and Young Children	Nutrients	2017	Y	Not related
Harris, Eleanor E. R. and Solin, Lawrence J.	The Diagnosis and Treatment of Ductal Carcinoma In Situ of the Breast	The Breast Journal	2000	Y	Not related
Harris, Jessica B.	Perfection from the past	Magazine Article	1999	Y	Not related
Harris, Shericka T., Liu, Jihong, Wilcox, Sara, Moran, Robert and Gallagher, Alexa	Exercise during pregnancy and its association with gestational weight gain	Maternal And Child Health Journal	2015	Y	Not related
Harrison, Mark	A Global Perspective: Reframing the History of Health, Medicine, and Disease	Bulletin of the History of Medicine	2015	Y	Not related
Harrison, M. R.	Maternal immunocompetence. I. The graft-versus-host reactivity of lymphocytes from pregnant rats and the distribution pattern of 51Cr-labeled lymphocytes in pregnant mice	Scandinavian Journal Of Immunology	1976	Y	Not related
Harrison, P. F.	Microbicides: forging scientific and political alliances	AIDS Patient Care And Stds	2000	Y	Not related
Harsløf, T., Husted, L. B., Carstens, M., Stenkjaer, L. and Langdahl, B. L.	Genotypes and haplotypes of the estrogen receptor genes, but not the retinoblastoma-interacting zinc finger protein 1 gene, are associated with osteoporosis	Calcified Tissue International	2010	Y	Not related
Hart, Jo, Furber, Christine, Chisholm, Anna, Aspinall, Samantha, Lucas, Charlotte, Runswick, Emma, Mann, Karen and Peters, Sarah	A mixed methods investigation of an online intervention to facilitate student midwives’ engagement in effective conversations about weight-related behaviour change with pregnant women	Midwifery	2018	Y	Not related
Hartley, Jane L., Davenport, Mark and Kelly, Deirdre A.	Biliary atresia	The Lancet	2009	Y	Not related
Harvey, Charles F., Swartz, Christopher H., Badruzzaman, Abu Bohran M., Keon-Blute, Nicole, Yu, Winston, Ali, M. Ashraf, Jay, Jenny, Beckie, Roger, Niedan, Volker, Brabander, Daniel, Oates, Peter M., Ashfaque, Khandaker N., Islam, Shafiqul, Hemond, Harold F. and Ahmed, M. Feroze	Groundwater arsenic contamination on the Ganges Delta: biogeochemistry, hydrology, human perturbations, and human suffering on a large scale	Comptes Rendus Geoscience	2005	Y	Not related
Hashimoto, Joel G., Gavin, David P., Wiren, Kristine M., Crabbe, John C. and Guizzetti, Marina	Prefrontal cortex expression of chromatin modifier genes in male WSP and WSR mice changes across ethanol dependence, withdrawal, and abstinence	Alcohol	2017	Y	Not related
Haskelberg, Hila, Neal, Bruce, Dunford, Elizabeth, Flood, Victoria, Rangan, Anna, Thomas, Beth, Cleanthous, Xenia, Trevena, Helen, Zheng, Jazzmin Miaobing, Louie, Jimmy Chun Yu, Gill, Timothy and Wu, Jason H. Y.	High variation in manufacturer-declared serving size of packaged discretionary foods in Australia	The British Journal of Nutrition	2016	Y	Not related
Hasler, Julien, Penel, Claude, Gaspar, Thomas and Crèvecœur, Michèle	Mort cellulaire programmée, apoptose, …et cellules végétales	L’Année Biologique	2001	Y	Not in english
Hass, B. Benjamin	Third Circuit Upholds Gross-up of Lump-Sum Employment Discrimination Award to Reflect Plaintiff's Tax Burden -- Eshelman v. Agere Systems. Inc	Tax Executive	2009	Y	Not related
Hassan, Manal M., Bondy, Melissa L., Wolff, Robert A., Abbruzzese, James L., Vauthey, Jean-Nicolas, Pisters, Peter W., Evans, Douglas B., Khan, Rabia, Chou, Ta-Hsu, Lenzi, Renato, Jiao, Li and Li, Donghui	Risk factors for pancreatic cancer: case-control study	The American Journal Of Gastroenterology	2007	Y	Not related
Hassan, Nik R. and Loebbecke, Claudia	Engaging scientometrics in information systems	Journal of Information Technology	2017	Y	Not related
Haupt, Angela	Health Buzz: Don't Postpone Pregnancy After Miscarriage	U.S. News Digital Weekly	2010	Y	Not related
Hause, Ronald J, Stark, Amy L, Antao, Nirav N, Gorsic, Lidija K, Chung, Sophie H, Brown, Christopher D, Wong, Shan S, Gill, Daniel F, Myers, Jamie L, To, Lida Anita, White, Kevin P, Dolan, M. Eileen and Jones, Richard Baker	Identification and Validation of Genetic Variants that Influence Transcription Factor and Cell Signaling Protein Levels	The American Journal of Human Genetics	2014	Y	Not related
Hausenblas, Heather, Giacobbi, Peter, Cook, Brian, Rhodes, Ryan and Cruz, Amelia	Prospective examination of pregnant and nonpregnant women’s physical activity beliefs and behaviours	Journal of Reproductive & Infant Psychology	2011	Y	Not related
Hawgood, Barbara J.	Albert Calmette 1863–1933 Fondateur de la sérothérapie antivenimeuse	Annales de l'Institut Pasteur / Actualités	1999	Y	Not in english
Hawlader, M. N. A., Perera, ConradO and Tian, Min	Comparison of the Retention of 6-Gingerol in Drying of Ginger Under Modified Atmosphere Heat Pump Drying and other Drying Methods	Drying Technology	2006	Y	Not related
Hawley, Robert G., Chen, Yuzhong, Riz, Irene and Zeng, Chen	An Integrated Bioinformatics and Computational Biology Approach Identifies New BH3-Only Protein Candidates	The Open Biology Journal	2012	Y	Not related
Hawley, Robert G. and Riz, Irene	Nrf2: not "lost in translation"	Aging	2016	Y	Not related
Hawley, Teresa S., Riz, Irene, Yang, Wenjing, Wakabayashi, Yoshiyuki, Depalma, Louis, Chang, Young-Tae, Peng, Weiqun, Zhu, Jun and Hawley, Robert G.	Identification of an ABCB1 (P-glycoprotein)-positive carfilzomib-resistant myeloma subpopulation by the pluripotent stem cell fluorescent dye CDy1	American Journal Of Hematology	2013	Y	Not related
Haye, Kayla, Robins, Garry, Mohr, Philip and Wilson, Carlene	Adolescents' Intake of Junk Food: Processes and Mechanisms Driving Consumption Similarities Among Friends	Journal of Research on Adolescence (Wiley-Blackwell)	2013	Y	Not related
He, Feng, Li, Bingxin, Gan, Ai, Kange, Alex Machio, Zhao, Yancun, Zhang, Xiong, Jia, Yifan, Dou, Daolong, Liu, Fengquan and Cao, Haiqun	Transcriptomics Analysis of the Chinese Pear Pathotype of Alternaria alternata Gives Insights into Novel Mechanisms of HSAF Antifungal Activities	International Journal of Molecular Sciences	2018	Y	Not related
He, Fei, Xiao, Ren-Dong, Lin, Tao, Xiong, Wei-Min, Xu, Qiu-Ping, Li, Xu, Liu, Zhi-Qiang, He, Bao-Chang, Hu, Zhi-Jian and Cai, Lin	Dietary patterns, BCMO1 polymorphisms, and primary lung cancer risk in a Han Chinese population: a case-control study in Southeast China	BMC Cancer	2018	Y	Not related
He, Hui, Hu, Zhiping, Xiao, Han, Zhou, Fangfang and Yang, Binbin	The tale of histone modifications and its role in multiple sclerosis	Human Genomics	2018	Y	Not related
He, Qinghua, Xiao, Lin, Xue, Gui, Wong, Savio, Ames, Susan L., Schembre, Susan M. and Bechara, Antoine	Poor ability to resist tempting calorie rich food is linked to altered balance between neural systems involved in urge and self-control	Nutrition Journal	2014	Y	Not related
Healy, Genevieve N., Dunstan, David W., Salmon, Jo, Cerin, Ester, Shaw, Jonathan E., Zimmet, Paul Z. and Owen, Neville	Breaks in sedentary time: beneficial associations with metabolic risk	Diabetes Care	2008	Y	Not related
Hebert, Randy S., Dang, Qianyu and Schulz, Richard	Preparedness for the death of a loved one and mental health in bereaved caregivers of patients with dementia: findings from the REACH study	Journal Of Palliative Medicine	2006	Y	Not related
Hébuterne, Xavier	Nutrition anti-inflammatoire et MICI : que dire à nos patients ?	Nutrition Clinique et Métabolisme	2019	Y	Not in english
Hecht, Katrin	Editorial	LWT - Food Science and Technology	2015	Y	Not related
Hecker, Michael, Thamilarasan, Madhan, Koczan, Dirk, Schröder, Ina, Flechtner, Kristin, Freiesleben, Sherry, Füllen, Georg, Thiesen, Hans-Jürgen and Zettl, Uwe Klaus	MicroRNA Expression Changes during Interferon-Beta Treatment in the Peripheral Blood of Multiple Sclerosis Patients	International Journal of Molecular Sciences	2013	Y	Not related
Hedström, Margareta, Sääf, Maria, Brosjö, Eva, Hurtig, Carolin, Sjöberg, Kerstin, Wesslau, Ann and Dalén, Nils	Positive effects of short-term growth hormone treatment on lean body mass and BMC after a hip fracture: a double-blind placebo-controlled pilot study in 20 patients	Acta Orthopaedica Scandinavica	2004	Y	Not related
Hegaard, Hanne Kristine, Damm, Peter, Hedegaard, Morten, Henriksen, Tine Brink, Ottesen, Bent, Dykes, Anna-Karin and Kjaergaard, Hanne	Sports and leisure time physical activity during pregnancy in nulliparous women	Maternal And Child Health Journal	2011	Y	Not related
Heger, Zbynek, Guran, Roman, Zitka, Ondrej, Beklova, Miroslava, Adam, Vojtech and Kizek, Rene	In vitro interactions between 17β-estradiol and DNA result in formation of the hormone-DNA complexes	International Journal Of Environmental Research And Public Health	2014	Y	Not related
Heichal, Ora, Ish-Shalom, Dvorah, Koren, Ruth and Stein, Wilfred D.	The kinetic dissection of transport from metabolic trapping during substrate uptake by intact cells. Uridine uptake by quiescent and serum-activated nil 8 hamster cells and their murine sarcoma virus-transformed counterparts	Biochimica et Biophysica Acta (BBA) - Biomembranes	1979	Y	Not related
Heidor, Renato, de Conti, Aline, Ortega, Juliana F., Furtado, Kelly S., Silva, Roberta C., Tavares, Paulo E. L. M., Purgatto, Eduardo, Ract, Juliana N. R., de Paiva, Sérgio A. R., Gioielli, Luiz A., Pogribny, Igor P. and Moreno, Fernando S.	The chemopreventive activity of butyrate-containing structured lipids in experimental rat hepatocarcinogenesis	Molecular Nutrition & Food Research	2016	Y	Not related
Hein, Anne-Mette K. and Richardson, Sylvia	A powerful method for detecting differentially expressed genes from GeneChip arrays that does not require replicates	BMC Bioinformatics	2006	Y	Not related
Heinzmann, Andrea, Mailaparambil, Beena, Mingirulli, Nadja and Krueger, Marcus	Association of Interleukin-13/-4 and Toll-Like Receptor 10 with Preterm Births	Neonatology	2009	Y	Not related
Helske, Satu, Kovanen, Petri T., Lindstedt, Ken A., Salmela, Kaija, Lommi, Jyri, Turto, Heikki, Werkkala, Kalervo and Kupari, Markku	Increased circulating concentrations and augmented myocardial extraction of osteoprotegerin in heart failure due to left ventricular pressure overload	European Journal Of Heart Failure	2007	Y	Not related
Hemsley, K. M. and Hopwood, J. J.	Delivery of recombinant proteins via the cerebrospinal fluid as a therapy option for neurodegenerative lysosomal storage diseases	International Journal Of Clinical Pharmacology And Therapeutics	2009	Y	Not related
Henderson, Susan J., Banerjee, Devi, Becker, Rubin, Billick, Robin and Srolovitz, Herbert	A man with painless scrotal swelling and peripheral edema	CMAJ: Canadian Medical Association Journal = Journal De L'association Medicale Canadienne	2003	Y	Not related
Henderson, Tara O., Amsterdam, Alison, Bhatia, Smita, Hudson, Melissa M., Meadows, Anna T., Neglia, Joseph P., Diller, Lisa R., Constine, Louis S., Smith, Robert A., Mahoney, Martin C., Morris, Elizabeth A., Montgomery, Leslie L., Landier, Wendy, Smith, Stephanie M., Robison, Leslie L. and Oeffinger, Kevin C.	Systematic review: surveillance for breast cancer in women treated with chest radiation for childhood, adolescent, or young adult cancer	Annals Of Internal Medicine	2010	Y	Not related
Hendrie, Gilly A., Lease, Haidee J., Bowen, Jane, Baird, Danielle L. and Cox, David N.	Strategies to increase children's vegetable intake in home and community settings: a systematic review of literature	Maternal & Child Nutrition	2017	Y	Not related
Hendriksen, Marieke A. H., Boer, Jolanda M. A., Du, Huaidong, Feskens, Edith J. M. and van der A, Daphne L.	No consistent association between consumption of energy-dense snack foods and annual weight and waist circumference changes in Dutch adults	The American Journal Of Clinical Nutrition	2011	Y	Not related
Hennessy, Áine, Browne, Fiona, Kiely, Mairead, Walton, Janette and Flynn, Albert	The role of fortified foods and nutritional supplements in increasing vitamin D intake in Irish preschool children	European Journal Of Nutrition	2017	Y	Not related
Henrique, Rui, Jerónimo, Carmen, Hoque, Mohammad O., Carvalho, André L., Oliveira, Jorge, Teixeira, Manuel R., Lopes, Carlos and Sidransky, David	Frequent 14-3-3 sigma promoter methylation in benign and malignant prostate lesions	DNA And Cell Biology	2005	Y	Not related
Henry, David H., Bowers, Peter, Romano, Michael T. and Provenzano, Robert	Epoetin alfa. Clinical evolution of a pleiotropic cytokine	Archives Of Internal Medicine	2004	Y	Not related
Herman, Dena R., Taylor Baer, Marion, Adams, Elizabeth, Cunningham-Sabo, Leslie, Duran, Nelida, Johnson, Donna B. and Yakes, Elizabeth	Life Course Perspective: evidence for the role of nutrition	Maternal And Child Health Journal	2014	Y	Not related
Hermstad, April K., Swan, Deanne W., Kegler, Michelle C., Barnette, J. K. and Glanz, Karen	Individual and environmental correlates of dietary fat intake in rural communities: A structural equation model analysis	Social Science & Medicine	2010	Y	Not related
Hernández Aguilar, M. T. and Aguayo Maldonado, J.	La lactancia materna. Cómo promover y apoyar la lactancia materna en la práctica pediátrica. Recomendaciones del Comité de Lactancia de la AEP	Anales de Pediatría	2005	Y	Not in english
Héroux, Mariane, Janssen, Ian, Lee, Duck-chul, Sui, Xuemei, Hebert, James R. and Blair, Steven N.	Clustering of unhealthy behaviors in the aerobics center longitudinal study	Prevention Science: The Official Journal Of The Society For Prevention Research	2012	Y	Not related
Herrera, P., Caldarone, C., Forte, V., Campisi, P., Holtby, H., Chait, P., Chiu, P., Cox, P., Yoo, S. J., Manson, D. and Kim, P. C. W.	The current state of congenital tracheal stenosis	Pediatric Surgery International	2007	Y	Not related
Herrero-Mercado, Margarita, Waliszewski, S. M., Valencia-Quintana, R., Caba, M., Hernández-Chalate, F., García-Aguilar, E. and Villalba, R.	Organochlorine pesticide levels in adipose tissue of pregnant women in Veracruz, Mexico	Bulletin Of Environmental Contamination And Toxicology	2010	Y	Not related
Herring, Sharon J. and Oken, Emily	Obesity and diabetes in mothers and their children: can we stop the intergenerational cycle?	Current Diabetes Reports	2011	Y	Not related
Hershman, Dawn and Narayanan, Rashmi	Prevention and management of osteoporosis in women with breast cancer and men with prostate cancer	Current Oncology Reports	2004	Y	Not related
Hertz-Picciotto, Irva, Schmidt, Rebecca J., Walker, Cheryl K., Bennett, Deborah H., McKenzie, Oliver, Shedd-Wise, Kristine M., LaSalle, Janine M., Giulivi, Cecilia, Puschner, Birgit, Thomas, Jennifer, Roa, Dorcas L., Pessah, Isaac N., Van de Water, Judy, Tancredi, Daniel J. and Ozonoff, Sally	A Prospective Study of Environmental Exposures and Early Biomarkers in Autism Spectrum Disorder: Design, Protocols, and Preliminary Data from the MARBLES Study	Environmental Health Perspectives (Online)	2018	Y	Not related
Hescheler, J., Fleischmann, B. K., Wartenberg, M., Bloch, W., Kolossov, E., Ji, G., Addicks, K. and Sauer, H.	Establishment of ionic channels and signalling cascades in the embryonic stem cell-derived primitive endoderm and cardiovascular system	Cells, Tissues, Organs	1999	Y	Not related
Heyn, Holger and Esteller, Manel	DNA methylation profiling in the clinic: applications and challenges	Nature Reviews. Genetics	2012	Y	Not related
Hickabottom, Mark, Parker, Gillian A., Freemont, Paul, Crook, Tim and Allday, Martin J.	Two nonconsensus sites in the Epstein-Barr virus oncoprotein EBNA3A cooperate to bind the co-repressor carboxyl-terminal-binding protein (CtBP)	The Journal Of Biological Chemistry	2002	Y	Not related
Hicks, John	Biologic, cytogenetic, and molecular factors in mesothelial proliferations	Ultrastructural Pathology	2006	Y	Not related
Hiemstra, Thomas F., Walsh, Michael, Mahr, Alfred, Savage, Caroline O., de Groot, Kirsten, Harper, Lorraine, Hauser, Thomas, Neumann, Irmgard, Tesar, Vladimir, Wissing, Karl-Martin, Pagnoux, Christian, Schmitt, Wilhelm and Jayne, David R. W.	Mycophenolate mofetil vs azathioprine for remission maintenance in antineutrophil cytoplasmic antibody-associated vasculitis: a randomized controlled trial	JAMA	2010	Y	Not related
Higgins, Laura J. and Rutledge, John C.	Inflammation associated with the postprandial lipolysis of triglyceride-rich lipoproteins by lipoprotein lipase	Current Atherosclerosis Reports	2009	Y	Not related
Hildebrand, Jennifer	DERE WERE NO PLACE IN HEAVEN FOR HIM, AN' HE WERE NOT DESIRED IN HELL: IGBO CULTURAL BELIEFS IN AFRICAN AMERICAN FOLK EXPRESSIONS	The Journal of African American History	2006	Y	Not related
Hill, Briony, McPhie, Skye and Skouteris, Helen	The Role of Parity in Gestational Weight Gain and Postpartum Weight Retention	Women's Health Issues	2016	Y	Not related
Hill, Briony, Skouteris, Helen, Fuller-Tyszkiewicz, Matthew, Kothe, Emily J. and McPhie, Skye	A path model of psychosocial and health behaviour change predictors of excessive gestational weight gain	Journal of Reproductive & Infant Psychology	2016	Y	Not related
Hill, Elaine V., Ng, T. H. Sky, Burton, Bronwen R., Oakley, Charly M., Malik, Karim and Wraith, David C.	Glycogen synthase kinase-3 controls IL-10 expression in CD4(+) effector T-cell subsets through epigenetic modification of the IL-10 promoter	European Journal Of Immunology	2015	Y	Not related
Hill, Jennifer, Bullock, Ian and Alderson, Phil	A summary of the methods that the National Clinical Guideline Centre uses to produce clinical guidelines for the National Institute for Health and Clinical Excellence	Annals Of Internal Medicine	2011	Y	Not related
Hill, Victoria K., Hesson, Luke B., Dansranjavin, Temuujin, Dallol, Ashraf, Bieche, Ivan, Vacher, Sophie, Tommasi, Stella, Dobbins, Timothy, Gentle, Dean, Euhus, David, Lewis, Cheryl, Dammann, Reinhard, Ward, Robyn L., Minna, John, Maher, Eammon R., Pfeifer, Gerd P. and Latif, Farida	Identification of 5 novel genes methylated in breast and other epithelial cancers	Molecular Cancer	2010
Hilliard, Bryan	The politics of palliative care and the ethical boundaries of medicine: Gonzales v. Oregon as a cautionary tale	The Journal Of Law, Medicine & Ethics: A Journal Of The American Society Of Law, Medicine & Ethics	2007	Y	Not related
Hinkle, Stefanie N., Sharma, Andrea J., Kim, Shin Y., Park, Sohyun, Dalenius, Karen, Brindley, Patricia L. and Grummer-Strawn, Laurence M.	Prepregnancy obesity trends among low-income women, United States, 1999-2008	Maternal And Child Health Journal	2012	Y	Not related
Hinoi, Eiichi, Nakamura, Yukari, Takada, Saya, Fujita, Hiroyuki, Iezaki, Takashi, Hashizume, Syota, Takahashi, Satoshi, Odaka, Yoshiaki, Watanabe, Takumi and Yoneda, Yukio	Growth differentiation factor-5 promotes brown adipogenesis in systemic energy expenditure	Diabetes	2014	Y	Not related
Hinshelwood, Rebecca A. and Clark, Susan J.	Breast cancer epigenetics: normal human mammary epithelial cells as a model system	Journal Of Molecular Medicine (Berlin, Germany)	2008
Hinske, Ludwig Christian G., Galante, Pedro A. F., Kuo, Winston P. and Ohno-Machado, Lucila	A potential role for intragenic miRNAs on their hosts' interactome	BMC Genomics	2010	Y	Not related
Hirai, Hisamaru	The transcription factor Evi-1	The International Journal of Biochemistry & Cell Biology	1999	Y	Not related
Ho, Chih-Ming, Huang, Chi-Jung, Huang, Chia-Yen, Wu, Yih-Yiing, Chang, Shwu-Fen and Cheng, Wen-Fang	Promoter methylation status of HIN-1 associated with outcomes of ovarian clear cell adenocarcinoma	Molecular Cancer	2012	Y	Not related
Ho, P. Michael, Maddox, Thomas M., Wang, Li, Fihn, Stephan D., Jesse, Robert L., Peterson, Eric D. and Rumsfeld, John S.	Risk of adverse outcomes associated with concomitant use of clopidogrel and proton pump inhibitors following acute coronary syndrome	JAMA	2009	Y	Not related
Hoang, Thanh T., Lei, Yunping, Mitchell, Laura E., Sharma, Shreela V., Swartz, Michael D., Waller, D. Kim, Finnell, Richard H., Benjamin, Renata H., Browne, Marilyn L., Canfield, Mark A., Lupo, Philip J., McKenzie, Paige, Shaw, Gary and Agopian, A. J.	Maternal Lactase Polymorphism (rs4988235) Is Associated with Neural Tube Defects in Offspring in the National Birth Defects Prevention Study	The Journal Of Nutrition	2019	Y	Not related
Hoare, Erin, Dash, Sarah R., Jennings, Garry L. and Kingwell, Bronwyn A.	Sex-Specific Associations in Nutrition and Activity-Related Risk Factors for Chronic Disease: Australian Evidence from Childhood to Emerging Adulthood	International Journal Of Environmental Research And Public Health	2018	Y	Not related
Hobel, Calvin and Culhane, Jennifer	Role of psychosocial and nutritional stress on poor pregnancy outcome	The Journal Of Nutrition	2003	Y	Not related
Hobin, Erin P., Hammond, David G., Daniel, Samantha, Hanning, Rhona M. and Manske, Steve	The Happy Meal® Effect: the impact of toy premiums on healthy eating among children in Ontario, Canada	Canadian Journal Of Public Health = Revue Canadienne De Sante Publique	2012	Y	Not related
Hoebeeck, Jasmien, Michels, Evi, Pattyn, Filip, Combaret, Valérie, Vermeulen, Joëlle, Yigit, Nurten, Hoyoux, Claire, Laureys, Geneviève, Paepe, Anne De, Speleman, Frank and van desompele, Jo	Aberrant methylation of candidate tumor suppressor genes in neuroblastoma	Cancer Letters	2009
Hoelscher, Deanna M., Evans, Alexandra, Parcel, Guy S. and Kelder, Steven H.	Designing effective nutrition interventions for adolescents	American Dietetic Association. Journal of the American Dietetic Association	2002	Y	Not related
Hoffmann, Kurt, Boeing, Heiner, Boffetta, Paolo, Nagel, Gabriele, Orfanos, Philippos, Ferrari, Pietro and Bamia, Christina	Comparison of two statistical approaches to predict all-cause mortality by dietary patterns in German elderly subjects	The British Journal of Nutrition	2005	Y	Not related
Holford, Theodore R., Walter, Stephen D. and Dunnett, Charles W.	Simultaneous interval estimates of the odds ratio in studies with two or more comparisons	Journal of Clinical Epidemiology	1989	Y	Not related
Holland, Andrew J. A., Walker, Karen and Badawi, Nadia	Gastroschisis: an update	Pediatric Surgery International	2010	Y	Not related
Hollifield, Michael	Acupuncture for posttraumatic stress disorder: conceptual, clinical, and biological data support further research	CNS Neuroscience & Therapeutics	2011	Y	Not related
Homminga, I., Pieters, R. and Meijerink, J. P. P.	NKL homeobox genes in leukemia	Leukemia	2012	Y	Not related
Hon, Yuen Yi, Chamberlain, Christine E., Kleiner, David E., Ring, Michael S., Hale, Douglas A., Kirk, Allan D. and Mannon, Roslyn B.	Evaluation of tacrolimus abbreviated area-under-the-curve monitoring in renal transplant patients who are potentially at risk for adverse events	Clinical Transplantation	2010	Y	Not related
Hong, Jennifer N., Berggren, Erica K., Campbell, Sara L., Smith, Jennifer S. and Rahangdale, Lisa	Abnormal cervical cancer screening in pregnancy and preterm delivery	Paediatric And Perinatal Epidemiology	2014	Y	Not related
Hong, Ling, Roux, Eric, Hempel, Donna, Jingzang, Tao, Smith, Mandy, Lonning, Scott, Zuk, Anna, Arbeeny, Cynthia and Ledbetter, Steve	Transforming Growth Factor β Neutralization Ameliorates Pre-Existing Hepatic Fibrosis and Reduces Cholangiocarcinoma in Thioacetamide-Treated Rats	PLoS ONE	2013	Y	Not related
Hong, Rathavuth, Betancourt, Jose A. and Ruiz-Beltran, Martin	Passive smoking as a risk factor of anemia in young children aged 0-35 months in Jordan	BMC Pediatrics	2007	Y	Not related
Hong, Wu, Jinrong, Min, Lunin, Vladimir V., Antoshenko, Tatiana, Dombrovski, Ludmila, Hong, Zeng, Allali-Hassani, Abdellah, Campagna-Slater, Valérie, Vedadi, Masoud, Arrowsmith, Cheryl H., Plotnikov, Alexander N. and Schapira, Matthieu	Structural Biology of Human H3K9 Methyltransferases	PLoS ONE	2010	Y	Not related
Hongliang, Zhang, Junli, Sun, Meixing, Wang, Dengqun, Liao, Yawen, Zeng, Shiquan, Shen, Ping, Yu, Ping, Mu, Xiangkun, Wang and Zichao, Li	Genetic structure and phylogeography of rice landraces in Yunnan, China, revealed by SSR	Genome	2007	Y	Not related
Hongying, Du, Zhide, Hu, Bazzoli, Andrea and Yang, Zhang	Prediction of Inhibitory Activity of Epidermal Growth Factor Receptor Inhibitors Using Grid Search-Projection Pursuit Regression Method	PLoS ONE	2011	Y	Not related
Hoofnagle, Jay H.	9 - VIRAL HEPATITIS	Book Section	1984	Y	Not related
Hoorsan, Hayedeh, Alavi Majd, Hamid, Chaichian, Shahla, Mehdizadehkashi, Abolfazl, Hoorsan, Roza, Akhlaqghdoust, Meisam and Moradi, Yousef	Maternal Anthropometric Characteristics and Adverse Pregnancy Outcomes in Iranian Women: A Confirmation Analysis	Archives Of Iranian Medicine	2018	Y	Not related
Horan, Mary K., McGowan, Ciara A., Gibney, Eileen R., Donnelly, Jean M. and McAuliffe, Fionnuala M.	Maternal low glycaemic index diet, fat intake and postprandial glucose influences neonatal adiposity - secondary analysis from the ROLO study	Nutrition Journal		Y	Not related
Horrillo, R., González-Périz, A., Martínez-Clemente, M., López-Parra, M., Ferré, N., Titos, E., Morán-Salvador, E., Arroyo, V. and Clária, J.	711 5-LIPOXYGENASE ACTIVATING PROTEIN, FLAP, SIGNALS ADIPOSE TISSUE INFLAMMATION AND STEATOGENIC POTENTIAL IN OBESITY	Journal of Hepatology	2009	Y	Not related
Horwitz, E. M.	Marrow mesenchymal cell transplantation for genetic disorders of bone	Cytotherapy	2001	Y	Not related
Howie, Erin K., Smith, Anne L., McVeigh, Joanne A. and Straker, Leon M.	Accelerometer-Derived Activity Phenotypes in Young Adults: a Latent Class Analysis	International Journal of Behavioral Medicine	2018	Y	Not related
Hoxha, Mirjam, Dioni, Laura, Bonzini, Matteo, Pesatori, Angela Cecilia, Fustinoni, Silvia, Cavallo, Domenico, Carugno, Michele, Albetti, Benedetta, Marinelli, Barbara, Schwartz, Joel, Bertazzi, Pier Alberto and Baccarelli, Andrea	Association between leukocyte telomere shortening and exposure to traffic pollution: a cross-sectional study on traffic officers and indoor office workers	Environmental Health: A Global Access Science Source	2009	Y	Not related
Hoyo, Cathrine, Daltveit, Anne Kjersti, Iversen, Edwin, Benjamin-Neelon, Sara E., Fuemmeler, Bernard, Schildkraut, Joellen, Murtha, Amy P., Overcash, Francine, Vidal, Adriana C., Wang, Frances, Huang, Zhiqing, Kurtzberg, Joanne, Seewaldt, Victoria, Forman, Michele, Jirtle, Randy L. and Murphy, Susan K.	Erythrocyte folate concentrations, CpG methylation at genomically imprinted domains, and birth weight in a multiethnic newborn cohort	Epigenetics	2014	Y	Not related
Hoyo, Cathrine, Murtha, Amy P., Schildkraut, Joellen M., Forman, Michele R., Calingaert, Brian, Demark-Wahnefried, Wendy, Kurtzberg, Joanne, Jirtle, Randy L. and Murphy, Susan K.	Folic acid supplementation before and during pregnancy in the Newborn Epigenetics STudy (NEST)	BMC Public Health	2011	Y	Not related
Hoyo, Cathrine, Murtha, Amy P., Schildkraut, Joellen M., Jirtle, Randy L., Demark-Wahnefried, Wendy, Forman, Michele R., Iversen, Edwin S., Kurtzberg, Joanne, Overcash, Francine, Huang, Zhiqing and Murphy, Susan K.	Methylation variation at IGF2 differentially methylated regions and maternal folic acid use before and during pregnancy	Epigenetics	2011	Y	Not related
Hrabeta, Jan, Eckschlager, Tomas, Stiborova, Marie, Heger, Zbynek, Krizkova, Sona and Adam, Vojtech	Zinc and zinc-containing biomolecules in childhood brain tumors	Journal Of Molecular Medicine (Berlin, Germany)	2016	Y	Not related
Hsia, Judith, Langer, Robert D., Manson, Joann E., Kuller, Lewis, Johnson, Karen C., Hendrix, Susan L., Pettinger, Mary, Heckbert, Susan R., Greep, Nancy, Crawford, Sybil, Eaton, Charles B., Kostis, John B., Caralis, Pat and Prentice, Ross	Conjugated equine estrogens and coronary heart disease: the Women's Health Initiative	Archives Of Internal Medicine	2006	Y	Not related
Hsiao, An-Fu, Wong, Mitchell D., Goldstein, Michael S., Yu, Hong-Jian, Andersen, Ronald M., Brown, E. Richard, Becerra, Lida M. and Wenger, Neil S.	Variation in complementary and alternative medicine (CAM) use across racial/ethnic groups and the development of ethnic-specific measures of CAM use	Journal Of Alternative And Complementary Medicine (New York, N.Y.)	2006	Y	Not related
Hsiao, Ya-Yun, Hung, Tzu-Hsiang, Tu, Shu-Ju and Tung, Chuan-Jong	Fast Monte Carlo simulation of DNA damage induction by Auger-electron emission	International Journal Of Radiation Biology	2014	Y	Not related
Hu, D., Zhang, Z., Ke, X., Kang, H. and Hong, S.	A functional variant of miRNA-149 confers risk for allergic rhinitis and comorbid asthma in Chinese children	International Journal Of Immunogenetics	2017	Y	Not related
Hu, Fang, Wang, Min, Xiao, Ting, Yin, Bangqi, He, Linyun, Meng, Wen, Dong, Meijuan and Liu, Feng	miR-30 promotes thermogenesis and the development of beige fat by targeting RIP140	Diabetes	2015	Y	Not related
Hu, Ji, Li, Peng, Song, Yang, Ge, Yun-Xuan, Meng, Xiao-Ming, Huang, Cheng, Li, Jun and Xu, Tao	Progress and prospects of circular RNAs in Hepatocellular carcinoma: Novel insights into their function	Journal Of Cellular Physiology	2018	Y	Not related
Hu, Taobo, Long, Mengping, Yuan, Dejian, Zhu, Zhubing, Huang, Yimin and Huang, Shi	The genetic equidistance result: misreading by the molecular clock and neutral theory and reinterpretation nearly half of a century later	Science China. Life Sciences	2013	Y	Not related
Hu, Valerie W., Nguyen, AnhThu, Kim, Kyung Soon, Steinberg, Mara E., Sarachana, Tewarit, Scully, Michele A., Soldin, Steven J., Luu, Truong and Lee, Norman H.	Gene expression profiling of lymphoblasts from autistic and nonaffected sib pairs: altered pathways in neuronal development and steroid biosynthesis	Plos One	2009	Y	Not related
Hu, X., Lorenzi, Maria, Spinelli, John, Ying, S. and McBride, Mary	Analysis of recurrent events with non-negligible event duration, with application to assessing hospital utilization	Lifetime Data Analysis	2011	Y	Not related
Hu, Youqing, Block, Gladys, Norkus, Edward P., Morrow, Jason D., Dietrich, Marion and Hudes, Mark	Relations of glycemic index and glycemic load with plasma oxidative stress markers	The American Journal Of Clinical Nutrition	2006	Y	Not related
Hu, Yakun, Deng, Libing, Zhang, Jie, Fang, Xin, Mei, Puming, Cao, Xuebing, Lin, Jiari, Wei, Yi, Zhang, Xiong and Xu, Renshi	A Pooling Genome-Wide Association Study Combining a Pathway Analysis for Typical Sporadic Parkinson's Disease in the Han Population of Chinese Mainland	Molecular Neurobiology	2016	Y	Not related
Hua, Vi N., Williams, Daniel H. and Schaeffer, Anthony J.	Role of bacteria in chronic prostatitis/chronic pelvic pain syndrome	Current Urology Reports	2005	Y	Not related
Huang, Bin, Fu, Shun Jun, Fan, Wen Zhe, Wang, Zhong Hua, Chen, Ze Bin, Guo, Sheng Jie, Chen, Jun Xing and Qiu, Shao Peng	PKC[epsilon] inhibits isolation and stemness of side population cells via the suppression of ABCB1 transporter and PI3K/Akt, MAPK/ERK signaling in renal cell carcinoma cell line 769P	Cancer Letters	2016	Y	Not related
Huang, Biao, Li, Gang and Jiang, Xiao Hua	Fate determination in mesenchymal stem cells: a perspective from histone-modifying enzymes	Stem Cell Research & Therapy	2015	Y	Not related
Huang, Jim C., Babak, Tomas, Corson, Timothy W., Chua, Gordon, Khan, Sofia, Gallie, Brenda L., Hughes, Timothy R., Blencowe, Benjamin J., Frey, Brendan J. and Morris, Quaid D.	Using expression profiling data to identify human microRNA targets	Nature Methods	2007	Y	Not related
Huang, Jia-Yi and Qi, Sui-Jian	Childhood obesity and food intake	World Journal Of Pediatrics: WJP	2015	Y	Not related
Huang, Lina, Wang, Huijun, Wang, Zhihong, Zhang, Jiguo, Zhang, Bing and Ding, Gangqiang	Regional Disparities in the Association between Cereal Consumption and Metabolic Syndrome: Results from the China Health and Nutrition Survey	Nutrients	2019	Y	Not related
Huang, Qing-Yang, Ng, Mandy Y. M., Cheung, Ching-Lung, Chan, Vivian, Sham, Pak-Chung and Kung, Annie W. C.	Identification of two sex-specific quantitative trait loci in chromosome 11q for hip bone mineral density in Chinese	Human Heredity	2006	Y	Not related
Huang, Shi	Blimp-1 is the murine homolog of the human transcriptional repressor PRDI-BF1	Cell	1994	Y	Not related
Huang, Shi	Histone methyltransferases, diet nutrients and tumour suppressors	Nature Reviews. Cancer	2002
Huang, Shi	Primate phylogeny: molecular evidence for a pongid clade excluding humans and a prosimian clade containing tarsiers	Science China. Life Sciences	2012	Y	Not related
Huang, Tsai-Fang, Cho, Chun-Yi, Cheng, Yi-Ting, Huang, Jheng-Wei, Wu, Yun-Zhe, Yeh, Athena Yi-Chun, Nishiwaki, Kiyoji, Chang, Shih-Chung and Wu, Yi-Chun	BLMP-1/Blimp-1 regulates the spatiotemporal cell migration pattern in C. elegans	Plos Genetics	2014	Y	Not related
Huang, Tzu-Ting, Wang, Hsin-Shih and Dai, Fong-Tai	Effect of pre-pregnancy body size on postpartum weight retention	Midwifery	2010	Y	Not related
Huang, Terry T. K. and McCrory, Megan A.	Dairy Intake, Obesity, and Metabolic Health in Children and Adolescents: Knowledge and Gaps	Nutrition Reviews	2005	Y	Not related
Huang, Yingying, Wang, Hui and Tian, Xu	Changing Diet Quality in China during 2004-2011	International Journal Of Environmental Research And Public Health	2016	Y	Not related
Huang, Yan-Jie, Yang, Xiao-Qing, Zhai, Wen-Sheng, Ren, Xian-Qing, Sun, Yuan and Ding, Ying	Correspondence	World Journal Of Pediatrics: WJP	2016	Y	Not related
Huanxin, Lin, Ting, Dai, Huaping, Xiong, Xiaohui, Zhao, Xiuting, Chen, Chunping, Yu, Jun, Li, Xi, Wang and Libing, Song	Unregulated miR-96 Induces Cell Proliferation in Human Breast Cancer by Downregulating Transcriptional Factor FOXO3a	PLoS ONE	2010	Y	Not related
Huberty, Jennifer, Leiferman, Jenn, Kruper, Abbey, Jacobson, Lisette, Waring, Molly, Matthews, Jeni, Wischenka, Danielle, Braxter, Betty and Kornfield, Sara	Exploring the need for interventions to manage weight and stress during interconception	Journal of Behavioral Medicine	2017	Y	Not related
Hublitz, Philip, Albert, Mareike and Peters, Antoine H. F. M.	Mechanisms of transcriptional repression by histone lysine methylation	The International Journal Of Developmental Biology	2009	Y	Not related
Hudler, Petra	Molecular mechanisms of gastric cancer development	Zdravniski Vestnik	2012
Hughes, G. Chad, Baklanov, Dmitri V., Biswas, Shankha S., Pippen, Anne M., DeGrado, Timothy R., Coleman, R. Edward, Landolfo, Carolyn K., Lowe, James E., Annex, Brian H. and Landolfo, Kevin P.	Regional cardiac sympathetic innervation early and late after transmyocardial laser revascularization	Journal Of Cardiac Surgery	2004	Y	Not related
Hughes, M. Elaine, Gust, Samantha J., Grover, Mark L., Hook, Sara Anne, Fagerstrom, David M., Smith, C. Brian, Tinerella, Vincent P., Hallenberg, Albert, Kissane, Danny, Ives, Peter B., Boudreaux, Jennifer M., Lincove, David A., Hoek, D. J., Dill, Emily, Palkovic, Mark, Carter, Nancy, Adam, Anthony, Boff, Colleen and Cornell, Alice M.	REFERENCE BOOKS	Reference & User Services Quarterly	2003	Y	Not related
Hulshof, K. F. A. M., Brussaard, J. H., Kruizinga, A. G., Telman, J. and Lowik, M. R. H.	Socio-economic status, dietary intake and 10y trends: The Dutch National Food Consumption Survey	European Journal of Clinical Nutrition	2003	Y	Not related
Hunger, Robert E., Kernland Lang, Kristin, Markowski, Carrie J., Trachsel, Sissel, Møller, Mona, Eriksen, Jon A., Rasmussen, Anne-Marie, Braathen, Lasse R. and Gaudernack, Gustav	Vaccination of patients with cutaneous melanoma with telomerase-specific peptides	Cancer Immunology, Immunotherapy: CII	2011	Y	Not related
Hupkens, C. L. H., Knibbe, R. A. and Drop, M. J.	Social class differences in food consumption. The explanatory value of permissiveness and health and cost considerations	European Journal of Public Health	2000	Y	Not related
Hussein, Kais, Büsche, Guntram, Muth, Michaela, Göhring, Gudrun, Kreipe, Hans and Bock, Oliver	Expression of myelopoiesis-associated microRNA in bone marrow cells of atypical chronic myeloid leukaemia and chronic myelomonocytic leukaemia	Annals Of Hematology	2011	Y	Not related
Hutajulu, S. H., Indrasari, S. R., Indrawati, L. P., Harijadi, A., Duin, S., Haryana, S. M., Steenbergen, R. D., Greijer, A. E. and Middeldorp, J. M.	Epigenetic markers for early detection of nasopharyngeal carcinoma in a high risk population	Mol Cancer	2011
Hutcheon, Jennifer A. and Bodnar, Lisa M.	Good Practices for Observational Studies of Maternal Weight and Weight Gain in Pregnancy	Paediatric And Perinatal Epidemiology	2018	Y	Not related
Hutchinson, A. D., Charters, M., Prichard, I., Fletcher, C. and Wilson, C.	Understanding maternal dietary choices during pregnancy: The role of social norms and mindful eating	Appetite	2017	Y	Not related
Huvinen, Emilia, Grotenfelt, Nora Elisabeth, Eriksson, Johan Gunnar, Rönö, Kristiina, Klemetti, Miira Marjuska, Roine, Risto, Pöyhönen-Alho, Maritta, Tiitinen, Aila, Andersson, Sture, Laivuori, Hannele, Knip, Mikael, Valkama, Anita, Meinilä, Jelena, Kautiainen, Hannu, Stach-Lempinen, Beata and Koivusalo, Saila Birgitta	Heterogeneity of maternal characteristics and impact on gestational diabetes (GDM) risk-Implications for universal GDM screening?	Annals Of Medicine	2016	Y	Not related
Huybrechts, Inge, Vereecken, Carine, De Bacquer, Dirk, Vandevijvere, Stefanie, Van Oyen, Herman, Maes, Lea, Vanhauwaert, Erika, Temme, Liesbeth, De Backer, Guy and De Henauw, Stefaan	Reproducibility and validity of a diet quality index for children assessed using a FFQ	The British Journal of Nutrition	2010	Y	Not related
Hwang, Seung-Lark, Li, Xian, Lu, Yue, Jin, Ye, Jeong, Yong-Tae, Kim, Yong Deuk, Lee, In-Kyu, Taketomi, Yoshitaka, Sato, Hiroyasu, Cho, You Sook, Murakami, Makoto and Chang, Hyeun Wook	AMP-activated protein kinase negatively regulates Fc[epsilon]RI-mediated mast cell signaling and anaphylaxis in mice	Journal of Allergy and Clinical Immunology	2013	Y	Not related
Hynan, M. T., Mounts, K. O. and Vanderbilt, D. L.	Screening parents of high-risk infants for emotional distress: rationale and recommendations	Journal Of Perinatology: Official Journal Of The California Perinatal Association	2013	Y	Not related
Hyung-Moo, Jung, Jeya, Marimuthu, Sang-Yong, Kim, Hee-Jung, Moon, Singh, Raushan Kumar, Ye-Wang, Zhang and Jung-Kul, Lee	Biosynthesis, biotechnological production, and application of teicoplanin: current state and perspectives	Applied Microbiology & Biotechnology	2009	Y	Not related
Iams, Jay D., Romero, Roberto, Culhane, Jennifer F. and Goldenberg, Robert L.	Preterm Birth 2: Primary, secondary, and tertiary interventions to reduce the morbidity and mortality of preterm birth	The Lancet	2008	Y	Not related
Ichikawa, Mizuho, Arai, Yasuhito, Haruta, Masayuki, Furukawa, Shinsuke, Ariga, Tadashi, Kajii, Tadashi and Kaneko, Yasuhiko	Meiosis error and subsequent genetic and epigenetic alterations invoke the malignant transformation of germ cell tumor	Genes, Chromosomes & Cancer	2013	Y	Not related
Ickes, Scott B., Hossain, Muttaquina, Ritter, Gaelen, Lazarus, Monica, Reynolds, Katie, Nahar, Baitun, Ahmed, Tahmeed, Walson, Judd and Denno, Donna M.	Systematic Review of Tools and Methods to Measure Appetite in Undernourished Children in the Context of Low- and Middle-Income Countries	Advances In Nutrition (Bethesda, Md.)	2018	Y	Not related
Ikeda, Y., Collins, M. K. L., Radcliffe, P. A., Mitrophanous, K. A. and Takeuchi, Y.	Gene transduction efficiency in cells of different species by HIV and EIAV vectors	Gene Therapy	2002	Y	Not related
Ilaco, B. V.	6 - Agriculture	Book Section	1981	Y	Not related
Im, A. Rang, Kim, Young-Hwa, Uddin, Md Romij, Chae, Sungwook, Lee, Hye Won, Kim, Yun Hee, Kim, Yeong Shik and Lee, Mi-Young	Betaine protects against rotenone-induced neurotoxicity in PC12 cells	Cellular And Molecular Neurobiology	2013	Y	Not related
Imbard, Apolline, Benoist, Jean-François and Blom, Henk J.	Neural tube defects, folic acid and methylation	International Journal Of Environmental Research And Public Health	2013	Y	Not related
Ingram, Jefferson L.	8 - Competency of Evidence and Witnesses	Book Section	2012	Y	Not related
Iñigo, Silvia de la Iglesia, Casares, María Teresa Gómez, Jorge, Carmen Elsa López, Leiza, Silvia Marina González, Santana, Guillermo Santana, Bravo de Laguna, Santiago Jiménez, San Miguel, Jose David González, Caballero, Araceli, Alvarez, María Del Mar Perera, Castellano, Angelina Lemes, Henríquez, Hugo Luzardo and Labarta, Teresa Molero	Relevance of renin expression by real-time PCR in acute myeloid leukemia	Leukemia & Lymphoma	2006	Y	Not related
Innis, Sheila M. PhD and Jacobson, Kevan M. D.	Dietary Lipids in Early Development and Intestinal Inflammatory Disease	Nutrition Reviews	2007	Y	Not related
Inoue, Ken, Khajavi, Mehrdad, Ohyama, Tomoko, Hirabayashi, Shin-ichi, Wilson, John, Reggin, James D., Mancias, Pedro, Butler, Ian J., Wilkinson, Miles F., Wegner, Michael and Lupski, James R.	Molecular mechanism for distinct neurological phenotypes conveyed by allelic truncating mutations	Nature Genetics	2004	Y	Not related
Inoue, Mayuko, Iwai, Ryota, Yamanishi, Emiko, Yamagata, Kazuyuki, Komabayashi-Suzuki, Mariko, Honda, Aya, Komai, Tae, Miyachi, Hitoshi, Kitano, Satsuki, Watanabe, Chisato, Teshima, Waka and Mizutani, Ken-ichi	Deletion of Prdm8 impairs development of upper-layer neocortical neurons	Genes To Cells: Devoted To Molecular & Cellular Mechanisms	2015	Y	Not related
Inoue, Taku, Iseki, Kunitoshi, Iseki, Chiho, Ohya, Yusuke, Kinjo, Kozen and Takishita, Shuichi	Effect of heart rate on the risk of developing metabolic syndrome	Hypertension Research: Official Journal Of The Japanese Society Of Hypertension	2009	Y	Not related
Insaf, Tabassum Z., Fortner, Renée Turzanski, Pekow, Penelope, Dole, Nancy, Markenson, Glenn and Chasan-Taber, Lisa	Prenatal Stress, Anxiety, and Depressive Symptoms as Predictors of Intention to Breastfeed Among Hispanic Women	Journal of Women's Health (15409996)	2011	Y	Not related
Intrator, Orna, Hiris, Jeffrey, Berg, Katherine, Miller, Susan C. and Mor, Vince	The residential history file: studying nursing home residents' long-term care histories(*)	Health Services Research	2011	Y	Not related
Iqbal, K., Schwingshackl, L., Gottschald, M., Knüppel, S., Stelmach-mardas, M., Aleksandrova, K. and Boeing, H.	Breakfast quality and cardiometabolic risk profiles in an upper middle-aged German population	European Journal of Clinical Nutrition	2017	Y	Not related
Irla, Magali, Saade, Murielle, Kissenpfennig, Adrien, Poulin, Lionel Franz, Leserman, Lee, Marche, Patrice N., Jouvin-Marche, Evelyne, Berger, François and Nguyen, Catherine	ZAP-70 restoration in mice by in vivo thymic electroporation	Plos One	2008	Y	Not related
Irvin, William, Jr., Muss, Hyman B. and Mayer, Deborah K.	Symptom management in metastatic breast cancer	The Oncologist	2011	Y	Not related
Irwin, Brandon C., Feltz, Deborah L. and Kerr, Norbert L.	Silence is golden: effect of encouragement in motivating the weak link in an online exercise video game	Journal Of Medical Internet Research	2013	Y	Not related
Isaac, Thomas, Weissman, Joel S., Davis, Roger B., Massagli, Michael, Cyrulik, Adrienne, Sands, Daniel Z. and Weingart, Saul N.	Overrides of medication alerts in ambulatory care	Archives Of Internal Medicine	2009	Y	Not related
Isaura, Emyr Reisha, Chen, Yang-Ching and Yang, Shwu-Huey	Pathways from Food Consumption Score to Cardiovascular Disease: A Seven-Year Follow-Up Study of Indonesian Adults	International Journal Of Environmental Research And Public Health	2018	Y	Not related
Isken, Olaf, Grassmann, Claus W., Sarisky, Robert T., Kann, Michael, Zhang, Suisheng, Grosse, Frank, Kao, Peter N. and Behrens, Sven-Erik	Members of the NF90/NFAR protein group are involved in the life cycle of a positive-strand RNA virus	EMBO Journal	2003	Y	Not related
Iszatt, Nina, Hein, Stigum, Marc-André, Verner, White, Richard A., Govarts, Eva, Lubica Palkovicova, Murinova, Schoeters, Greet, Trnovec, Tomas, Legler, Juliette, Pelé, Fabienne, Botton, Jérémie, Chevrier, Cécile, Wittsiepe, Jürgen and Ranft, Ulrich	Prenatal and Postnatal Exposure to Persistent Organic Pollutants and Infant Growth: A Pooled Analysis of Seven European Birth Cohorts	Environmental Health Perspectives (Online)	2015	Y	Not related
Ita, Kevin	Dissolving microneedles for transdermal drug delivery: Advances and challenges	Biomedicine & Pharmacotherapy	2017	Y	Not related
Ito, Yoshiya, Bethea, Nancy W., Abril, Edward R. and McCuskey, Robert S.	Early hepatic microvascular injury in response to acetaminophen toxicity	Microcirculation (New York, N.Y.: 1994)	2003	Y	Not related
Ivanov, I., Lo, K. C., Hawthorn, L., Cowell, J. K. and Ionov, Y.	Identifying candidate colon cancer tumor suppressor genes using inhibition of nonsense-mediated mRNA decay in colon cancer cells	Oncogene	2007
Ivey, Frederick M., Hafer-Macko, Charlene E. and Macko, Richard F.	Task-oriented treadmill exercise training in chronic hemiparetic stroke	Journal of Rehabilitation Research & Development	2008	Y	Not related
Iwamoto, Kazuya, Hiraoka, Yasunori and Shimizu, Yuji	Transurethral detachment prostatectomy using a tissue morcellator for large benign prostatic hyperplasia	Journal Of Nippon Medical School = Nippon Ika Daigaku Zasshi	2008	Y	Not related
Iyoke, Chukwuemeka A., Ugwu, George O., Ezugwu, Frank O., Lawani, Osaheni L. and Onyebuchi, Azubuike K.	Retrospective cohort study of the effects of obesity in early pregnancy on maternal weight gain and obstetric outcomes in an obstetric population in Africa	International Journal of Women's Health	2013	Y	Not related
Izzo, Annalisa and Schneider, Robert	Chatting histone modifications in mammals	Briefings In Functional Genomics	2010	Y	Not related
J, M. M.	Les pays en développement ont-ils besoin des OGM?	Revue Francophone des Laboratoires	2005	Y	Not in english
Jäckel, Martin C., Martin, Alexios and Steiner, Wolfgang	Twenty-five years experience with laser surgery for head and neck tumors : report of an international symposium, Göttingen, Germany, 2005	European Archives Of Oto-Rhino-Laryngology: Official Journal Of The European Federation Of Oto-Rhino-Laryngological Societies (EUFOS): Affiliated With The German Society For Oto-Rhino-Laryngology - Head And Neck Surgery	2007	Y	Not related
Jackson, Karen	Birthrights (Book)	Library Journal	1985	Y	Not related
Jackson, Karen	You Can Have a Baby (Book)	Library Journal	1985	Y	Not related
Jafari, Fateme, Ehsani, Simin, Nadjarzadeh, Azadeh, Esmaillzadeh, Ahmad, Noori-Shadkam, Mahmood and Salehi-Abargouei, Amin	Household food insecurity is associated with abdominal but not general obesity among Iranian children	BMC Public Health	2017	Y	Not related
Jafarzadeh, A., Fooladseresht, H., Nemati, M., Assadollahi, Z., Sheikhi, A. and Ghaderi, A.	Higher circulating levels of chemokine CXCL10 in patients with breast cancer: Evaluation of the influences of tumor stage and chemokine gene polymorphism	Cancer Biomarkers: Section A Of Disease Markers	2016	Y	Not related
Jaglowski, Jeffrey R. and Stack, Brendan C.	Enhanced growth inhibition of squamous cell carcinoma of the head and neck by combination therapy of fusaric acid and paclitaxel or carboplatin	Cancer Letters	2006	Y	Not related
Jamieson, Andrew R., Giger, Maryellen L., Drukker, Karen, Hui, Li, Yading, Yuan and Bhooshan, Neha	Exploring nonlinear feature space dimension reduction and data representation in breast CADx with Laplacian eigenmaps and t-SNE	Medical Physics	2010	Y	Not related
Jamois, Candice, Comets, Emmanuelle, Mentré, France, Marion, Sylvie, Farinotti, Robert and Bonhomme-Faivre, Laurence	Pharmacokinetics and neutrophil toxicity of paclitaxel orally administered in mice with recombinant interleukin-2	Cancer Chemotherapy And Pharmacology	2005	Y	Not related
Jańczewska, Iwona, Wierzba, Jolanta, Cichoń-Kotek, Monika and Jańczewska, Alicja	Fetal alcohol spectrum disorders - diagnostic difficulties in the neonatal period and new diagnostic approaches	Developmental Period Medicine	2019	Y	Not related
Jang, So Young, Yoon, Byeol- A., Shin, Yoon Kyung, Yun, Seoug Hoon, Jo, Young Rae, Choi, Yun Young, Ahn, Meejung, Shin, Taekyun, Park, Joo In, Kim, Jong Kuk and Park, Hwan Tae	Schwann cell dedifferentiation-associated demyelination leads to exocytotic myelin clearance in inflammatory segmental demyelination	Glia	2017	Y	Not related
Janoff, Barry	Foods for thought	Progressive Grocer	2000	Y	Not related
Jarauta, Vidal, Jaime, Paula, Gonzalo, Oscar, de Miguel, Diego, Ramírez-Labrada, Ariel, Martínez-Lostao, Luis, Anel, Alberto, Pardo, Julián, Marzo, Isabel and Naval, Javier	Inhibition of autophagy with chloroquine potentiates carfilzomib-induced apoptosis in myeloma cells in vitro and in vivo	Cancer Letters	2016	Y	Not related
Jardel, P., Fakhry, N., Makeieff, M., Ferrié, J. C., Milin, S., Righini, C., Lacout, A., Costes, V., Malard, O., Marcy, P. Y., Guevara, N., Odin, G., Bensadoun, R. J. and Thariat, J.	Adénomes pléomorphes parotidiens récidivants : place de la radiothérapie	Cancer/Radiothérapie	2014	Y	Not in english
Jaskolski, Mariusz, Dauter, Zbigniew and Wlodawer, Alexander	A brief history of macromolecular crystallography, illustrated by a family tree and its Nobel fruits	The FEBS Journal	2014	Y	Not related
Jasti, Sunitha, Siega-Riz, Anna Maria and Bentley, Margaret E.	Dietary supplement use in the context of health disparities: cultural, ethnic and demographic determinants of use	The Journal Of Nutrition	2003	Y	Not related
Javier-Moder, Rose-Marie and Kuntz, Jean-Louis	Les maladies osseuses professionnelles	Revue du Rhumatisme	2003	Y	Not in english
Jena, Anupam B., Prasad, Vinay, Goldman, Dana P. and Romley, John	Mortality and treatment patterns among patients hospitalized with acute cardiovascular conditions during dates of national cardiology meetings	JAMA Internal Medicine	2015	Y	Not related
Jenkins, David J. A., Josse, Andrea R., Wong, Julia M. W., Nguyen, Tri H. and Kendall, Cyril W. C.	The portfolio diet for cardiovascular risk reduction	Current Atherosclerosis Reports	2007	Y	Not related
Jennifer, M. Phillips, Lyle, D. Burgoon and Jay, I. Goodman	Phenobarbital Elicits Unique, Early Changes in the Expression of Hepatic Genes that Affect Critical Pathways in Tumor-Prone B6C3F1 Mice	Toxicological Sciences	2009	Y	Not related
Jenny Berrío, Sánchez, Hurtado, Jaison Cucarian, Ramiro Barcos, Nunes and Alcyr Alves de, Oliveira	Mesenchymal stem cell transplantation and aerobic exercise for Parkinson’s disease: therapeutic assets beyond the motor domain	Reviews in the Neurosciences	2019	Y	Not related
Jenuwein, Thomas	The epigenetic magic of histone lysine methylation	The FEBS Journal	2006	Y	Not related
Jeremias, Allen and Gibson, C. Michael	Narrative review: alternative causes for elevated cardiac troponin levels when acute coronary syndromes are excluded	Annals Of Internal Medicine	2005	Y	Not related
Jetha, Arif, Basak, Yanar, Lay, A. Morgan and Mustard, Cameron	Work Disability Management Communication Bottlenecks Within Large and Complex Public Service Organizations: A Sociotechnical Systems Study	Journal of Occupational Rehabilitation	2019	Y	Not related
Jia, W., Gao, X. J., Zhang, Z. D., Yang, Z. X. and Zhang, G.	S100A4 silencing suppresses proliferation, angiogenesis and invasion of thyroid cancer cells through downregulation of MMP-9 and VEGF	European Review For Medical And Pharmacological Sciences	2013	Y	Not related
Jiang, Gl, Liu, L., Buyse, I. M., Simon, D. and Huang, S.	Decreased RIZ1 expression but not RIZ2 in hepatoma and suppression of hepatoma tumorigenicity by RIZ1	Int J Cancer	1999
Jiang, Yanan, Wu, Qiong, Yang, Xiawen, Zhao, Jimin, Jin, Yuxi, Li, Ke, Ma, Yihui, Chen, Xinhuan, Tian, Fang, Zhao, Song, Xu, Jinglong, Lu, Jing, Yin, Xueshan, Liu, Kangdong and Dong, Ziming	A method for establishing a patient-derived xenograft model to explore new therapeutic strategies for esophageal squamous cell carcinoma	Oncology Reports	2016	Y	Not related
Jiang, Zhongxin, Sui, Tao and Wang, Bin	Relationships between MMP-2, MMP-9, TIMP-1 and TIMP-2 levels and their pathogenesis in patients with lupus nephritis	Rheumatology International	2010	Y	Not related
Jiao, Yu-Fei, Sugai, Tamotsu, Habano, Wataru, Uesugi, Noriyuki, Takagane, Akinori and Nakamura, Shin-ichi	Clinicopathological significance of loss of heterozygosity in intestinal- and solid-type gastric carcinomas: a comprehensive study using the crypt isolation technique	Modern Pathology: An Official Journal Of The United States And Canadian Academy Of Pathology, Inc	2006	Y	Not related
Jilcott, Stephanie B., Keyserling, Thomas C., Samuel-Hodge, Carmen D., Rosamond, Wayne, Garcia, Beverly, Will, Julie C., Farris, Rosanne P. and Ammerman, Alice S.	Linking Clinical Care to Community Resources for Cardiovascular Disease Prevention: The North Carolina Enhanced WISEWOMAN Project	Journal of Women's Health (15409996)	2006	Y	Not related
Jiménez-Wences, Hilda, Peralta-Zaragoza, Oscar and Fernández-Tilapa, Gloria	Human papilloma virus, DNA methylation and microRNA expression in cervical cancer (Review)	Oncology Reports	2014
Jin, Huifeng and Nicodemus-Johnson, Jessie	Gender and Age Stratified Analyses of Nutrient and Dietary Pattern Associations with Circulating Lipid Levels Identify Novel Gender and Age-Specific Correlations	Nutrients	2018	Y	Not related
Jin, Kangxin and Xiang, Mengqing	Transcription factor Ptf1a in development, diseases and reprogramming	Cellular and Molecular Life Sciences	2019	Y	Not related
Jingchun, Sun, Peilin, Jia, Fanous, Ayman H., van den Oord, Edwin, Xiangning, Chen, Riley, Brien P., Amdur, Richard L., Kendler, Kenneth S. and Zhongming, Zhao	Schizophrenia Gene Networks and Pathways and Their Applications for Novel Candidate Gene Selection	PLoS ONE	2010	Y	Not related
Johansson, Kari, Hutcheon, Jennifer A., Stephansson, Olof and Cnattingius, Sven	Pregnancy weight gain by gestational age and BMI in Sweden: a population-based cohort study	The American Journal Of Clinical Nutrition	2016	Y	Not related
Johansson, P., Klein-Hitpass, L., Choidas, A., Habenberger, P., Mahboubi, B., Kim, B., Bergmann, A., Scholtysik, R., Brauser, M., Lollies, A., Siebert, R., Zenz, T., Duhrsen, U., Kuppers, R. and Durig, J.	SAMHD1 is recurrently mutated in T-cell prolymphocytic leukemia	Blood Cancer J	2018	Y	Not related
Johnson, Grace J. and Ambrose, Paul J.	NEO-TRIBES: THE POWER AND POTENTIAL OF ONLINE COMMUNITIES IN HEALTH CARE	Communications of the ACM	2006	Y	Not related
Johnson, Rachel K., Kerr, Deborah A. and Schap, TusaRebecca E.	Chapter 8 - Analysis, Presentation, and Interpretation of Dietary Data	Book Section	2017	Y	Not related
Johnstone, Ricky W.	Histone-deacetylase inhibitors: novel drugs for the treatment of cancer	Nature Reviews. Drug Discovery	2002	Y	Not related
Joice, Colleen	Le modèle portfolio : connaître et pratiquer: Une approche diététique en prévention cardiovasculaire	Cahiers de Nutrition et de Diététique	2007	Y	Not in english
Jones, Kenneth Lyons, Weiss, Lauren A., Hagey, Lee R., Gonzalez, Vanessa, Benirschke, Kurt and Chambers, Christina D.	Altered lipid metabolism in gastroschisis: a novel hypothesis	American Journal Of Medical Genetics. Part A	2013	Y	Not related
Jones, Nicole M., Holzman, Claudia B., Zanella, Adroaldo J., Leece, Cheryl M. and Rahbar, Mohammad H.	Assessing mid-trimester salivary cortisol levels across three consecutive days in pregnant women using an at-home collection protocol	Paediatric And Perinatal Epidemiology	2006	Y	Not related
Jones, Peter J. H., Demonty, Isabelle, Chan, Yen-Ming, Herzog, Yael and Pelled, Dori	Fish-oil esters of plant sterols differ from vegetable-oil sterol esters in triglycerides lowering, carotenoid bioavailability and impact on plasminogen activator inhibitor-1 (PAI-1) concentrations in hypercholesterolemic subjects	Lipids In Health And Disease	2007	Y	Not related
Jones, Sonya J., Feenstra, Gail W. and Wasserman, Arlin	Institutional policy change to promote health and sustainability through food	Advances In Nutrition (Bethesda, Md.)	2012	Y	Not related
Jonnalagadda, Satya S., Earnest, Sarah G., Baxter, Delia H., Cody, Milred M. and Mullis, Rebecca M.	Dietary intake, socioeconomic status and cardiovascular disease risk in African-American women	Nutrition Research	2000	Y	Not related
Jorgenson, Keith F., Antoun, Gamil R., Childs, Craig C., Felix, Edward A., Cork, Ann, Yee, Garland, Trujillo, Jose M., Pinkel, Donald P. and Zipf, Theodore F.	8;20 chromosomal translocation in a case of acute leukemia: Cytogenetic, immunophenotypic, ultrastructural, and molecular characteristics	Cancer Genetics and Cytogenetics	1991	Y	Not related
José Nadal Blanco, María, Sánchez Fernández, A., Thomas Carazo, E. and Guinea Jaime, J.	Diarrea crónica y poliartritis: a propósito de dos casos clínicos	SEMERGEN - Medicina de Familia	2000	Y	Not in english
Joyce, Brian T., Wu, Donghong, Hou, Lifang, Dai, Qi, Castaneda, Sheila F., Gallo, Linda C., Talavera, Gregory A., Sotres-Alvarez, Daniela, Van Horn, Linda, Beasley, Jeannette M., Khambaty, Tasneem, Elfassy, Tali, Zeng, Donglin, Mattei, Josiemer, Corsino, Leonor and Daviglus, Martha L.	DASH diet and prevalent metabolic syndrome in the Hispanic Community Health Study/Study of Latinos	Preventive Medicine Reports	2019	Y	Not related
Jun, Shinyoung, Catellier, Diane J., Eldridge, Alison L., Dwyer, Johanna T., Eicher-Miller, Heather A. and Bailey, Regan L.	Usual Nutrient Intakes from the Diets of US Children by WIC Participation and Income: Findings from the Feeding Infants and Toddlers Study (FITS) 2016	The Journal Of Nutrition	2018	Y	Not related
Jung, En-Joo, Shin, Aesun, Park, Sue K., Ma, Seung-Hyun, Cho, In-Seong, Park, Boyoung, Lee, Eun-Ha, Chang, Soung-Hoon, Shin, Hai-Rim, Kang, Daehee and Yoo, Keun-Young	Alcohol consumption and mortality in the Korean Multi-Center Cancer Cohort Study	Journal Of Preventive Medicine And Public Health = Yebang Uihakhoe Chi	2012	Y	Not related
Jung, Hyung-Moo, Jeya, Marimuthu, Kim, Sang-Yong, Moon, Hee-Jung, Kumar Singh, Raushan, Zhang, Ye-Wang and Lee, Jung-Kul	Biosynthesis, biotechnological production, and application of teicoplanin: current state and perspectives	Applied Microbiology And Biotechnology	2009	Y	Not related
Jungi, Thomas W., Farhat, Katja, Burgener, Iwan A. and Werling, Dirk	Toll-like receptors in domestic animals	Cell And Tissue Research	2011	Y	Not related
Jutras, Stephanie, Bachvarova, Magdalena, Keita, Mamadou, Bascands, Jean-Loup, Mes-Masson, Anne-Marie, Stewart, John M., Gera, Lajos and Bachvarov, Dimcho	Strong cytotoxic effect of the bradykinin antagonist BKM-570 in ovarian cancer cells--analysis of the molecular mechanisms of its antiproliferative action	The FEBS Journal	2010	Y	Not related
Kaddis, Atheer	Coordination of care key to controlling cost, quality	Chain Drug Review	2015	Y	Not related
Kader, Amr A., Choi, Audrey, Orief, Yasser and Agarwal, Ashok	Factors affecting the outcome of human blastocyst vitrification	Reproductive Biology And Endocrinology: RB&E	2009	Y	Not related
Kadlec, Gary	For specialty patients, support is paramount	Chain Drug Review	2015	Y	Not related
Kahan, Stuart	Achieving Dreams for the Single Woman	Practical Accountant	2007	Y	Not related
Kaijser, M., Akre, O., Cnattingius, S. and Ekbom, A.	Preterm birth, birth weight, and subsequent risk of female breast cancer	British Journal Of Cancer	2003	Y	Not related
[truncated: 2,039 more rows]

## Sheet: Abstract only
Author	Title	Journal	Year	Exclude?	Reason
		Generic	1981	Y	Not related
		American Journal of Public Health	1981	Y	Not related
[truncated: 108 more rows]

## Sheet: Full Text
Author	Title	Journal	Year	Exclude?	Reason	Include in systematic review?	Include in meta-analysis?
[truncated: 58 more rows]
